# Supplementary material for: Tellurolate: an effective Te-atom transfer reagent to prepare the triad of group 5 metal bis(tellurides)
Source: Chem Sci. 2023 Oct 5;14(43):12277–82. doi: 10.1039/d3sc03470d (PMC10631448; doi:10.1039/d3sc03470d)
Supplement: SC-014-D3SC03470D-s002 [file SC-014-D3SC03470D-s002.cif]

# Electronic Supplementary Material (ESI) for Chemical Science.
# This journal is © The Royal Society of Chemistry 2023

####################################################################### 
# 
# This file contains crystal structure data downloaded from the 
# Cambridge Structural Database (CSD) hosted by the Cambridge 
# Crystallographic Data Centre (CCDC).
# 
# Full information about CCDC data access policies and citation 
# guidelines are available at http://www.ccdc.cam.ac.uk/access/V1 
# 
# Audit and citation data items may have been added by the CCDC. 
# Please retain this information to preserve the provenance of 
# this file and to allow appropriate attribution of the data. 
# 
#######################################################################

data_9871_complex1
_database_code_depnum_ccdc_archive 'CCDC 2262094'
loop_
_audit_author_name
_audit_author_address
'Michael Gau'
;University of Pennsylvania
United States of America
;
_audit_update_record             
;
2023-05-10 deposited with the CCDC.	2023-10-05 downloaded from the CCDC.
;

#Crystallographer: Michael R. Gau

_audit_creation_date             2022-04-11
_audit_creation_method           
;
Olex2 1.5
(compiled 2021.08.20 svn.r13c46975 for OlexSys, GUI svn.r6396)
;
_shelx_SHELXL_version_number     2018/3
_chemical_formula_moiety         'C4 H11 Si Te, C16 H32 Li O8'
_chemical_formula_sum            'C20 H43 Li O8 Si Te'
_chemical_formula_weight         574.17

loop_
_atom_type_symbol
_atom_type_description
_atom_type_scat_dispersion_real
_atom_type_scat_dispersion_imag
_atom_type_scat_source
C C 0.0033 0.0016 'International Tables Vol C Tables 4.2.6.8 and 6.1.1.4'
H H 0.0000 0.0000 'International Tables Vol C Tables 4.2.6.8 and 6.1.1.4'
Li Li -0.0003 0.0001 'International Tables Vol C Tables 4.2.6.8 and 6.1.1.4'
O O 0.0106 0.0060 'International Tables Vol C Tables 4.2.6.8 and 6.1.1.4'
Si Si 0.0817 0.0704 'International Tables Vol C Tables 4.2.6.8 and 6.1.1.4'
Te Te -0.5308 1.6751 'International Tables Vol C Tables 4.2.6.8 and 6.1.1.4'

_space_group_crystal_system      orthorhombic
_space_group_IT_number           62
_space_group_name_H-M_alt        'P n m a'
_space_group_name_Hall           '-P 2ac 2n'

loop_
_space_group_symop_operation_xyz
'x, y, z'
'-x+1/2, -y, z+1/2'
'-x, y+1/2, -z'
'x+1/2, -y+1/2, -z+1/2'
'-x, -y, -z'
'x-1/2, y, -z-1/2'
'x, -y-1/2, z'
'-x-1/2, y-1/2, z-1/2'

_cell_length_a                   10.9891(2)
_cell_length_b                   19.9870(3)
_cell_length_c                   12.3245(2)
_cell_angle_alpha                90
_cell_angle_beta                 90
_cell_angle_gamma                90
_cell_volume                     2706.94(8)
_cell_formula_units_Z            4
_cell_measurement_reflns_used    43212
_cell_measurement_temperature    100
_cell_measurement_theta_max      27.4710
_cell_measurement_theta_min      1.9340
_exptl_absorpt_coefficient_mu    1.181
_exptl_absorpt_correction_T_max  1.00000
_exptl_absorpt_correction_T_min  0.66347
_exptl_absorpt_correction_type   multi-scan
_exptl_absorpt_process_details   'SCALE3 ABSPACK'
_exptl_crystal_colour            colorless
_exptl_crystal_density_diffrn    1.409
_exptl_crystal_description       plate
_exptl_crystal_F_000             1184
_exptl_crystal_size_max          0.36
_exptl_crystal_size_mid          0.2
_exptl_crystal_size_min          0.2
_diffrn_reflns_av_R_equivalents  0.0431
_diffrn_reflns_av_unetI/netI     0.0175
_diffrn_reflns_Laue_measured_fraction_full 1.000
_diffrn_reflns_Laue_measured_fraction_max 1.000
_diffrn_reflns_limit_h_max       14
_diffrn_reflns_limit_h_min       -14
_diffrn_reflns_limit_k_max       25
_diffrn_reflns_limit_k_min       -25
_diffrn_reflns_limit_l_max       15
_diffrn_reflns_limit_l_min       -16
_diffrn_reflns_number            79546
_diffrn_reflns_point_group_measured_fraction_full 1.000
_diffrn_reflns_point_group_measured_fraction_max 1.000
_diffrn_reflns_theta_full        25.242
_diffrn_reflns_theta_max         27.476
_diffrn_reflns_theta_min         1.941
_diffrn_ambient_environment      N~2~
_diffrn_ambient_temperature      100
_diffrn_detector                 'HPC area detector'
_diffrn_detector_area_resol_mean 10.0000
_diffrn_detector_type            'HyPix 3000HE'
_diffrn_measured_fraction_theta_full 1.000
_diffrn_measured_fraction_theta_max 1.000
_diffrn_measurement_details      
;
List of Runs (angles in degrees, time in seconds):

  # Type    Start    End  Width  t~exp~   \w     \q     \k     \f   Frames
#--------------------------------------------------------------------------
  1  \w    -59.00   9.00   0.50   14.00    --  -14.00 -57.00  90.00  136
  2  \w    -41.00  60.00   0.50   14.00    --  -14.00  19.00 -90.00  202
  3  \w    -22.00  15.00   0.50   14.00    --  -14.00 -80.00-177.31   74
  4  \w    -59.00   9.00   0.50   14.00    --  -14.00 -57.00 -90.00  136
  5  \w    -42.00  25.00   0.50   14.00    --  -14.00  77.00 -30.00  134
  6  \w    -25.00  14.00   0.50   14.00    --  -14.00 -77.00 -90.00   78
  7  \w    -22.00  15.00   0.50   14.00    --  -14.00 -80.00 130.03   74
  8  \w    -25.00  14.00   0.50   14.00    --  -14.00 -77.00-120.00   78
  9  \w    -22.00  15.00   0.50   14.00    --  -14.00 -80.00 150.40   74
 10  \w    -24.00  15.00   0.50   14.00    --  -14.00 -78.00  38.87   78
 11  \w    -22.00  15.00   0.50   14.00    --  -14.00 -80.00-133.48   74
 12  \w    -25.00  14.00   0.50   14.00    --  -14.00 -77.00  90.00   78
 13  \w    -25.00  14.00   0.50   14.00    --  -14.00 -77.00 -30.00   78
 14  \w    -22.00  15.00   0.50   14.00    --  -14.00 -80.00  43.47   74
 15  \w    -25.00  43.00   0.50   14.00    --   14.62 -77.00-105.92  136
 16  \w     -2.00  83.00   0.50   14.00    --   14.62  37.00 150.00  170
 17  \w    -59.00   5.00   0.50   14.00    --   14.62 -19.00 -90.00  128
 18  \w    -22.00  44.00   0.50   14.00    --   14.62 -80.00  43.95  132
 19  \w    -53.00  21.00   0.50   14.00    --   14.62 -37.00   0.00  148
 20  \w    -53.00  37.00   0.50   14.00    --   14.62 -57.00-180.00  180
 21  \w    -53.00  21.00   0.50   14.00    --   14.62 -37.00-150.00  148
 22  \w    -53.00  21.00   0.50   14.00    --   14.62 -37.00 -30.00  148
 23  \w     -8.00  59.00   0.50   14.00    --   14.62  57.00-120.00  134
 24  \w    -12.00  89.00   0.50   14.00    --   14.62  19.00  90.00  202
 25  \w    -59.00   5.00   0.50   14.00    --   14.62 -19.00  90.00  128
 26  \w    -13.00  25.00   0.50   14.00    --   14.62  77.00  90.00   76
 27  \w    -59.00   5.00   0.50   14.00    --   14.62 -19.00-120.00  128
 28  \w    -22.00  44.00   0.50   14.00    --   14.62 -80.00 139.98  132
 29  \w    -59.00   0.00   0.50   14.00    --   14.62 -19.00  30.00  118
 30  \w    -14.00  37.00   0.50   14.00    --   14.62 -80.00  75.13  102
 31  \w    -58.00 -24.00   0.50   14.00    --   14.62 -19.00 -30.00   68
 32  \w     -4.00  25.00   0.50   14.00    --   14.62  77.00  30.00   58
 33  \w    -58.00  -3.00   0.50   14.00    --   14.62 -19.00 150.00  110
;
_diffrn_measurement_device       '\k-geometry diffractometer'
_diffrn_measurement_device_type  'Rigaku XtaLAB Synergy-i'
_diffrn_measurement_method       '\w scans'
_diffrn_orient_matrix_type       
'CrysAlisPro convention (1999,Acta A55,543-557)'
_diffrn_orient_matrix_UB_11      -0.0213218000
_diffrn_orient_matrix_UB_12      -0.0542597000
_diffrn_orient_matrix_UB_13      0.0015301000
_diffrn_orient_matrix_UB_21      -0.0602247000
_diffrn_orient_matrix_UB_22      0.0183954000
_diffrn_orient_matrix_UB_23      -0.0059056000
_diffrn_orient_matrix_UB_31      0.0092280000
_diffrn_orient_matrix_UB_32      -0.0054863000
_diffrn_orient_matrix_UB_33      -0.0349546000
_diffrn_radiation_monochromator  mirror
_diffrn_radiation_probe          x-ray
_diffrn_radiation_type           'Mo K\a'
_diffrn_radiation_wavelength     0.71073
_diffrn_source                   'micro-focus sealed X-ray tube'
_diffrn_source_type              'PhotonJet (Mo) X-ray Source'
_reflns_number_gt                2796
_reflns_number_total             3200
_reflns_threshold_expression     'I > 2\s(I)'
_computing_cell_refinement       'CrysAlisPro 1.171.41.122a (Rigaku OD, 2021)'
_computing_data_collection       'CrysAlisPro 1.171.41.122a (Rigaku OD, 2021)'
_computing_data_reduction        'CrysAlisPro 1.171.41.122a (Rigaku OD, 2021)'
_computing_molecular_graphics    'ORTEP-3 (Farrugia, 2012)'
_computing_publication_material  'Olex2 1.5 (Dolomanov et al., 2009)'
_computing_structure_refinement  'SHELXL (Sheldrick, 2015)'
_computing_structure_solution    'SHELXT (Sheldrick, 2018)'
_refine_diff_density_max         0.501
_refine_diff_density_min         -0.724
_refine_diff_density_rms         0.052
_refine_ls_extinction_method     none
_refine_ls_goodness_of_fit_ref   1.046
_refine_ls_hydrogen_treatment    constr
_refine_ls_matrix_type           full
_refine_ls_number_parameters     277
_refine_ls_number_reflns         3200
_refine_ls_number_restraints     168
_refine_ls_R_factor_all          0.0303
_refine_ls_R_factor_gt           0.0242
_refine_ls_restrained_S_all      1.158
_refine_ls_shift/su_max          0.002
_refine_ls_shift/su_mean         0.000
_refine_ls_structure_factor_coef Fsqd
_refine_ls_weighting_details     
'w=1/[\s^2^(Fo^2^)+(0.0200P)^2^+1.7940P] where P=(Fo^2^+2Fc^2^)/3'
_refine_ls_weighting_scheme      calc
_refine_ls_wR_factor_gt          0.0521
_refine_ls_wR_factor_ref         0.0536
_atom_sites_solution_hydrogens   geom
_atom_sites_solution_primary     dual

loop_
_atom_site_label
_atom_site_type_symbol
_atom_site_fract_x
_atom_site_fract_y
_atom_site_fract_z
_atom_site_U_iso_or_equiv
_atom_site_adp_type
_atom_site_occupancy
_atom_site_site_symmetry_order
_atom_site_calc_flag
_atom_site_refinement_flags_posn
_atom_site_refinement_flags_adp
_atom_site_refinement_flags_occupancy
_atom_site_disorder_assembly
_atom_site_disorder_group
Te1 Te 1.26913(2) 0.250000 0.35546(2) 0.03241(6) Uani 1 2 d S T P . .
Si1 Si 1.49753(9) 0.26118(14) 0.53997(8) 0.0336(7) Uani 0.5 1 d . . P A -1
C1 C 1.4456(4) 0.2155(2) 0.4177(3) 0.0381(9) Uani 0.5 1 d . . P A -1
H1a H 1.439625 0.167305 0.435172 0.046 Uiso 0.5 1 calc R U P A -1
H1b H 1.507491 0.220687 0.359873 0.046 Uiso 0.5 1 calc R U P A -1
C2 C 1.5307(4) 0.3504(2) 0.5040(3) 0.0442(10) Uani 0.5 1 d . . P A -1
H2a H 1.598405 0.352039 0.452299 0.066 Uiso 0.5 1 calc R U P A -1
H2b H 1.552619 0.375198 0.569703 0.066 Uiso 0.5 1 calc R U P A -1
H2c H 1.458327 0.370642 0.471023 0.066 Uiso 0.5 1 calc R U P A -1
C3 C 1.6431(4) 0.2239(2) 0.5925(4) 0.0507(12) Uani 0.5 1 d . . P A -1
H3a H 1.630217 0.176538 0.609529 0.076 Uiso 0.5 1 calc R U P A -1
H3b H 1.668367 0.247722 0.658284 0.076 Uiso 0.5 1 calc R U P A -1
H3c H 1.706687 0.228030 0.537150 0.076 Uiso 0.5 1 calc R U P A -1
C4 C 1.3806(3) 0.255(2) 0.6503(3) 0.042(4) Uani 0.5 1 d . . P A -1
H4a H 1.300497 0.246650 0.618193 0.063 Uiso 0.5 1 calc R U P A -1
H4b H 1.378414 0.297176 0.691134 0.063 Uiso 0.5 1 calc R U P A -1
H4c H 1.401779 0.218308 0.699390 0.063 Uiso 0.5 1 calc R U P A -1
O1 O 0.9311(3) 0.40869(15) 0.4186(3) 0.0534(8) Uani 0.5 1 d D U P B -1
O2 O 1.1209(3) 0.48407(15) 0.3402(3) 0.0440(7) Uani 0.5 1 d D U P B -1
O3 O 1.2226(4) 0.4780(2) 0.5467(3) 0.0537(9) Uani 0.5 1 d D U P B -1
O4 O 1.0334(5) 0.4008(2) 0.6231(4) 0.0661(13) Uani 0.5 1 d D U P B -1
O5 O 0.8148(3) 0.49827(14) 0.5787(3) 0.0483(7) Uani 0.5 1 d D U P B -1
O6 O 0.8885(3) 0.55912(16) 0.3869(3) 0.0463(7) Uani 0.5 1 d D U P B -1
O7 O 1.0917(3) 0.60774(15) 0.4903(2) 0.0365(6) Uani 0.5 1 d D U P B -1
O8 O 1.0183(3) 0.54733(13) 0.6777(2) 0.0363(6) Uani 0.5 1 d D U P B -1
C5 C 0.9954(6) 0.3842(4) 0.3270(6) 0.0550(16) Uani 0.5 1 d D U P B -1
H5a H 0.939942 0.359298 0.278238 0.066 Uiso 0.5 1 calc R U P B -1
H5b H 1.061859 0.353947 0.349969 0.066 Uiso 0.5 1 calc R U P B -1
C6 C 1.0458(5) 0.4442(3) 0.2707(5) 0.0527(12) Uani 0.5 1 d D U P B -1
H6a H 1.094283 0.429403 0.207356 0.063 Uiso 0.5 1 calc R U P B -1
H6b H 0.977665 0.471896 0.243373 0.063 Uiso 0.5 1 calc R U P B -1
C7 C 1.2409(5) 0.4572(3) 0.3551(5) 0.0495(13) Uani 0.5 1 d D U P B -1
H7a H 1.291685 0.465466 0.290181 0.059 Uiso 0.5 1 calc R U P B -1
H7b H 1.237083 0.408357 0.368273 0.059 Uiso 0.5 1 calc R U P B -1
C8 C 1.2915(5) 0.4919(3) 0.4501(4) 0.0511(12) Uani 0.5 1 d D U P B -1
H8a H 1.376882 0.477642 0.461010 0.061 Uiso 0.5 1 calc R U P B -1
H8b H 1.291379 0.540742 0.436523 0.061 Uiso 0.5 1 calc R U P B -1
C9 C 1.2500(8) 0.4135(4) 0.5893(7) 0.0662(17) Uani 0.5 1 d D U P B -1
H9a H 1.331125 0.413367 0.624171 0.079 Uiso 0.5 1 calc R U P B -1
H9b H 1.249105 0.379425 0.530996 0.079 Uiso 0.5 1 calc R U P B -1
C10 C 1.1528(5) 0.3996(3) 0.6706(4) 0.0679(13) Uani 0.5 1 d D U P B -1
H10a H 1.167237 0.355196 0.703639 0.081 Uiso 0.5 1 calc R U P B -1
H10b H 1.156996 0.433532 0.729046 0.081 Uiso 0.5 1 calc R U P B -1
C11 C 1.0060(10) 0.3408(5) 0.5676(10) 0.0660(19) Uani 0.5 1 d D U P B -1
H11a H 0.983636 0.305123 0.619647 0.079 Uiso 0.5 1 calc R U P B -1
H11b H 1.077007 0.325609 0.524736 0.079 Uiso 0.5 1 calc R U P B -1
C12 C 0.9000(5) 0.3568(3) 0.4938(5) 0.0641(14) Uani 0.5 1 d D U P B -1
H12a H 0.876137 0.316101 0.453432 0.077 Uiso 0.5 1 calc R U P B -1
H12b H 0.829611 0.371280 0.538111 0.077 Uiso 0.5 1 calc R U P B -1
C13 C 0.7317(5) 0.5139(3) 0.4926(6) 0.0523(13) Uani 0.5 1 d D U P B -1
H13a H 0.649856 0.521911 0.523636 0.063 Uiso 0.5 1 calc R U P B -1
H13b H 0.725908 0.475170 0.442874 0.063 Uiso 0.5 1 calc R U P B -1
C14 C 0.7708(5) 0.5749(4) 0.4291(7) 0.0535(14) Uani 0.5 1 d D U P B -1
H14a H 0.712856 0.584066 0.369412 0.064 Uiso 0.5 1 calc R U P B -1
H14b H 0.774798 0.614640 0.476863 0.064 Uiso 0.5 1 calc R U P B -1
C15 C 0.9519(6) 0.6165(3) 0.3475(5) 0.0431(13) Uani 0.5 1 d D U P B -1
H15a H 0.893367 0.646730 0.311180 0.052 Uiso 0.5 1 calc R U P B -1
H15b H 1.012488 0.602103 0.292753 0.052 Uiso 0.5 1 calc R U P B -1
C16 C 1.0169(8) 0.6548(4) 0.4377(7) 0.0380(13) Uani 0.5 1 d D U P B -1
H16a H 1.066468 0.691553 0.407076 0.046 Uiso 0.5 1 calc R U P B -1
H16b H 0.957251 0.673961 0.489219 0.046 Uiso 0.5 1 calc R U P B -1
C17 C 1.1308(4) 0.6319(2) 0.5945(3) 0.0383(8) Uani 0.5 1 d D U P B -1
H17a H 1.144517 0.680772 0.590529 0.046 Uiso 0.5 1 calc R U P B -1
H17b H 1.208901 0.610357 0.614200 0.046 Uiso 0.5 1 calc R U P B -1
C18 C 1.0376(6) 0.6171(3) 0.6806(6) 0.0391(13) Uani 0.5 1 d D U P B -1
H18a H 1.067955 0.630993 0.752796 0.047 Uiso 0.5 1 calc R U P B -1
H18b H 0.960935 0.641340 0.665334 0.047 Uiso 0.5 1 calc R U P B -1
C19 C 0.9140(4) 0.5277(3) 0.7390(4) 0.0443(11) Uani 0.5 1 d D U P B -1
H19a H 0.909400 0.555037 0.805829 0.053 Uiso 0.5 1 calc R U P B -1
H19b H 0.922578 0.480269 0.760712 0.053 Uiso 0.5 1 calc R U P B -1
C20 C 0.7996(5) 0.5360(3) 0.6761(4) 0.0465(12) Uani 0.5 1 d D U P B -1
H20a H 0.729277 0.519111 0.718068 0.056 Uiso 0.5 1 calc R U P B -1
H20b H 0.785706 0.583836 0.659038 0.056 Uiso 0.5 1 calc R U P B -1
Li1 Li 1.000000 0.500000 0.500000 0.0441(12) Uani 1 2 d S . P . .

loop_
_atom_site_aniso_label
_atom_site_aniso_U_11
_atom_site_aniso_U_22
_atom_site_aniso_U_33
_atom_site_aniso_U_23
_atom_site_aniso_U_13
_atom_site_aniso_U_12
Te1 0.03598(10) 0.03194(10) 0.02930(10) 0.000 -0.00258(7) 0.000
Si1 0.0335(4) 0.042(2) 0.0259(4) 0.0018(5) -0.0016(3) -0.0017(5)
C1 0.040(2) 0.046(2) 0.0285(19) 0.0000(17) -0.0004(16) 0.0029(18)
C2 0.045(2) 0.046(3) 0.041(2) 0.0087(19) -0.0058(19) -0.011(2)
C3 0.049(2) 0.063(3) 0.040(2) 0.0037(19) -0.006(2) 0.006(2)
C4 0.0443(18) 0.055(11) 0.0276(14) 0.006(5) -0.0010(13) -0.010(6)
O1 0.0385(16) 0.0411(16) 0.080(2) -0.0285(16) 0.0111(15) -0.0004(13)
O2 0.0431(17) 0.0437(16) 0.0451(17) -0.0076(13) 0.0001(14) 0.0112(14)
O3 0.056(2) 0.040(2) 0.065(2) -0.0139(17) -0.0056(17) 0.0094(17)
O4 0.098(3) 0.029(2) 0.071(3) -0.0026(19) 0.033(2) 0.017(2)
O5 0.0327(14) 0.0407(15) 0.0714(19) -0.0146(15) 0.0085(15) -0.0017(12)
O6 0.0404(15) 0.0459(17) 0.0525(17) -0.0136(14) -0.0053(13) 0.0100(14)
O7 0.0408(15) 0.0236(14) 0.0451(16) -0.0024(13) 0.0009(12) 0.0036(13)
O8 0.0441(15) 0.0334(14) 0.0313(13) -0.0024(11) 0.0022(12) 0.0069(12)
C5 0.049(3) 0.057(3) 0.060(3) -0.037(2) -0.008(2) 0.008(2)
C6 0.050(3) 0.062(3) 0.046(3) -0.020(2) -0.012(2) 0.012(2)
C7 0.038(3) 0.048(2) 0.062(3) 0.002(2) 0.015(2) 0.010(2)
C8 0.033(2) 0.046(2) 0.074(3) -0.007(2) 0.001(2) 0.0027(18)
C9 0.079(3) 0.049(3) 0.070(3) -0.008(2) -0.017(3) 0.024(3)
C10 0.102(3) 0.042(2) 0.059(3) 0.000(2) -0.001(2) 0.026(2)
C11 0.082(4) 0.031(3) 0.086(4) -0.001(3) 0.035(3) -0.003(3)
C12 0.056(3) 0.037(2) 0.099(3) -0.016(3) 0.027(3) -0.014(2)
C13 0.033(2) 0.047(3) 0.077(3) -0.018(3) -0.004(3) -0.001(2)
C14 0.033(2) 0.053(3) 0.074(3) -0.021(3) -0.012(2) 0.012(2)
C15 0.053(3) 0.040(3) 0.037(2) 0.005(2) 0.005(2) 0.016(2)
C16 0.046(3) 0.026(2) 0.042(2) 0.008(2) 0.012(2) 0.005(2)
C17 0.0354(19) 0.0300(19) 0.049(2) -0.0085(17) -0.0038(17) -0.0035(16)
C18 0.044(3) 0.034(2) 0.038(2) -0.0088(19) -0.012(2) 0.005(2)
C19 0.058(3) 0.041(2) 0.034(2) -0.003(2) 0.018(2) 0.003(2)
C20 0.044(3) 0.040(2) 0.055(3) -0.007(2) 0.026(2) 0.004(2)
Li1 0.055(3) 0.036(3) 0.041(3) -0.004(2) 0.017(2) -0.006(2)

loop_
_geom_bond_atom_site_label_1
_geom_bond_atom_site_label_2
_geom_bond_distance
_geom_bond_site_symmetry_2
_geom_bond_publ_flag
Te1 C1 2.196(4) . ?
Si1 C1 1.852(4) . ?
Si1 C2 1.873(5) . ?
Si1 C3 1.880(4) . ?
Si1 C4 1.875(4) . ?
O1 C5 1.418(7) . ?
O1 C12 1.432(6) . ?
O1 Li1 2.216(3) . ?
O2 C6 1.432(5) . ?
O2 C7 1.436(5) . ?
O2 Li1 2.397(3) . ?
O3 C8 1.438(5) . ?
O3 C9 1.423(7) . ?
O3 Li1 2.551(4) . ?
O4 C10 1.437(6) . ?
O4 C11 1.412(8) . ?
O4 Li1 2.524(4) . ?
O5 C13 1.435(6) . ?
O5 C20 1.428(5) . ?
O5 Li1 2.254(3) . ?
O6 C14 1.430(6) . ?
O6 C15 1.427(6) . ?
O6 Li1 2.200(3) . ?
O7 C16 1.406(6) . ?
O7 C17 1.438(5) . ?
O7 Li1 2.381(3) . ?
O8 C18 1.411(7) . ?
O8 C19 1.428(5) . ?
O8 Li1 2.394(3) . ?
C5 C6 1.491(8) . ?
C7 C8 1.470(7) . ?
C9 C10 1.491(8) . ?
C11 C12 1.512(8) . ?
C13 C14 1.510(7) . ?
C15 C16 1.528(7) . ?
C17 C18 1.503(7) . ?
C19 C20 1.485(7) . ?

loop_
_geom_angle_atom_site_label_1
_geom_angle_atom_site_label_2
_geom_angle_atom_site_label_3
_geom_angle
_geom_angle_site_symmetry_1
_geom_angle_site_symmetry_3
_geom_angle_publ_flag
C1 Si1 C2 109.6(2) . . ?
C1 Si1 C3 110.3(2) . . ?
C1 Si1 C4 110.3(8) . . ?
C2 Si1 C3 107.1(2) . . ?
C2 Si1 C4 111.5(14) . . ?
C4 Si1 C3 107.9(7) . . ?
Si1 C1 Te1 113.7(2) . . ?
C5 O1 C12 112.6(5) . . ?
C5 O1 Li1 118.3(4) . . ?
C12 O1 Li1 112.6(4) . . ?
C6 O2 C7 113.4(4) . . ?
C6 O2 Li1 104.3(3) . . ?
C7 O2 Li1 116.9(3) . . ?
C8 O3 Li1 106.5(3) . . ?
C9 O3 C8 111.7(5) . . ?
C9 O3 Li1 116.2(5) . . ?
C10 O4 Li1 113.0(4) . . ?
C11 O4 C10 112.2(5) . . ?
C11 O4 Li1 110.2(6) . . ?
C13 O5 Li1 104.7(3) . . ?
C20 O5 C13 115.6(4) . . ?
C20 O5 Li1 117.3(3) . . ?
C14 O6 Li1 113.1(4) . . ?
C15 O6 C14 112.9(5) . . ?
C15 O6 Li1 112.1(3) . . ?
C16 O7 C17 111.2(4) . . ?
C16 O7 Li1 112.3(4) . . ?
C17 O7 Li1 112.7(3) . . ?
C18 O8 C19 112.3(4) . . ?
C18 O8 Li1 115.2(3) . . ?
C19 O8 Li1 107.9(3) . . ?
O1 C5 C6 106.1(6) . . ?
O2 C6 C5 112.5(5) . . ?
O2 C7 C8 105.8(4) . . ?
O3 C8 C7 111.6(5) . . ?
O3 C9 C10 105.4(6) . . ?
O4 C10 C9 112.2(5) . . ?
O4 C11 C12 106.0(7) . . ?
O1 C12 C11 111.0(7) . . ?
O5 C13 C14 112.2(5) . . ?
O6 C14 C13 105.6(5) . . ?
O6 C15 C16 112.5(6) . . ?
O7 C16 C15 105.9(5) . . ?
O7 C17 C18 111.1(4) . . ?
O8 C18 C17 106.2(5) . . ?
O8 C19 C20 111.9(4) . . ?
O5 C20 C19 106.3(5) . . ?
O1 Li1 O2 73.00(11) . . ?
O1 Li1 O3 106.70(12) . . ?
O1 Li1 O4 71.01(15) . . ?
O1 Li1 O5 82.77(11) . . ?
O1 Li1 O7 150.09(11) . . ?
O1 Li1 O8 140.21(11) . . ?
O2 Li1 O3 68.35(12) . . ?
O2 Li1 O4 108.00(13) . . ?
O4 Li1 O3 65.76(17) . . ?
O5 Li1 O2 148.39(11) . . ?
O5 Li1 O3 139.97(13) . . ?
O5 Li1 O4 81.98(15) . . ?
O5 Li1 O7 114.68(10) . . ?
O5 Li1 O8 71.83(11) . . ?
O6 Li1 O1 88.02(12) . . ?
O6 Li1 O2 81.91(11) . . ?
O6 Li1 O3 140.31(13) . . ?
O6 Li1 O4 152.12(15) . . ?
O6 Li1 O5 77.19(12) . . ?
O6 Li1 O7 73.62(11) . . ?
O6 Li1 O8 114.46(10) . . ?
O7 Li1 O2 81.04(10) . . ?
O7 Li1 O3 76.21(12) . . ?
O7 Li1 O4 132.81(14) . . ?
O7 Li1 O8 69.69(10) . . ?
O8 Li1 O2 139.26(10) . . ?
O8 Li1 O3 77.38(11) . . ?
O8 Li1 O4 75.43(13) . . ?

_shelx_res_file                  
;
TITL 9871.res in Pnma
    9871.res
    created by SHELXL-2018/3 at 13:25:11 on 11-Apr-2022
CELL 0.71073 10.9891 19.987 12.3245 90 90 90
ZERR 4 0.0002 0.0003 0.0002 0 0 0
LATT 1
SYMM 0.5-X,-Y,0.5+Z
SYMM -X,0.5+Y,-Z
SYMM 0.5+X,0.5-Y,0.5-Z
SFAC C H Li O Si Te
UNIT 80 172 4 32 4 4
DFIX 1.54 0.01 C14 C13 C9 C10 C16 C15 C11 C12 C18 C17 C6 C5 C19 C20 C7 C8
SIMU 0.005 0.01 2 O1 > C20
DFIX 1.45 0.01 O5 C20 O2 C7 O2 C6 O8 C19 O8 C18 O1 C5 O1 C12 O7 C17 O7 C16 =
 O4 C11 O6 C15 O4 C10 O6 C14 O3 C9 O5 C13 O3 C8

L.S. 4
PLAN  5
TEMP -173
fmap 2
acta
REM <olex2.extras>
REM <HklSrc "%.\\9871.hkl">
REM </olex2.extras>

WGHT    0.020000    1.794000
FVAR       0.32374
TE1   6    1.269129    0.250000    0.355458    10.50000    0.03598    0.03194 =
         0.02930    0.00000   -0.00258    0.00000
PART -1
SI1   5    1.497527    0.261181    0.539967    10.50000    0.03349    0.04156 =
         0.02589    0.00180   -0.00164   -0.00169
C1    1    1.445621    0.215533    0.417660    10.50000    0.03972    0.04606 =
         0.02846   -0.00001   -0.00044    0.00291
AFIX  23
H1A   2    1.439625    0.167305    0.435172    10.50000   -1.20000
H1B   2    1.507491    0.220687    0.359873    10.50000   -1.20000
AFIX   0
C2    1    1.530671    0.350402    0.503954    10.50000    0.04530    0.04598 =
         0.04117    0.00868   -0.00576   -0.01143
AFIX 137
H2A   2    1.598405    0.352039    0.452299    10.50000   -1.50000
H2B   2    1.552619    0.375198    0.569703    10.50000   -1.50000
H2C   2    1.458327    0.370642    0.471023    10.50000   -1.50000
AFIX   0
C3    1    1.643125    0.223907    0.592523    10.50000    0.04900    0.06303 =
         0.04010    0.00371   -0.00566    0.00571
AFIX 137
H3A   2    1.630217    0.176538    0.609529    10.50000   -1.50000
H3B   2    1.668367    0.247722    0.658284    10.50000   -1.50000
H3C   2    1.706687    0.228030    0.537150    10.50000   -1.50000
AFIX   0
C4    1    1.380599    0.255103    0.650344    10.50000    0.04433    0.05493 =
         0.02758    0.00586   -0.00099   -0.01002
AFIX 137
H4A   2    1.300497    0.246650    0.618193    10.50000   -1.50000
H4B   2    1.378414    0.297176    0.691134    10.50000   -1.50000
H4C   2    1.401779    0.218308    0.699390    10.50000   -1.50000
AFIX   0

O1    4    0.931150    0.408688    0.418571    10.50000    0.03845    0.04113 =
         0.08048   -0.02853    0.01113   -0.00037
O2    4    1.120857    0.484075    0.340153    10.50000    0.04309    0.04368 =
         0.04515   -0.00759    0.00010    0.01116
O3    4    1.222631    0.477965    0.546663    10.50000    0.05633    0.03987 =
         0.06505   -0.01387   -0.00564    0.00944
O4    4    1.033386    0.400779    0.623073    10.50000    0.09793    0.02908 =
         0.07129   -0.00255    0.03253    0.01698
O5    4    0.814843    0.498271    0.578717    10.50000    0.03266    0.04073 =
         0.07140   -0.01462    0.00850   -0.00171
O6    4    0.888534    0.559119    0.386926    10.50000    0.04039    0.04594 =
         0.05250   -0.01364   -0.00528    0.01003
O7    4    1.091704    0.607745    0.490301    10.50000    0.04080    0.02355 =
         0.04508   -0.00243    0.00095    0.00358
O8    4    1.018295    0.547331    0.677678    10.50000    0.04410    0.03344 =
         0.03129   -0.00243    0.00225    0.00689
C5    1    0.995376    0.384219    0.326983    10.50000    0.04873    0.05674 =
         0.05951   -0.03678   -0.00799    0.00814
AFIX  23
H5A   2    0.939942    0.359298    0.278238    10.50000   -1.20000
H5B   2    1.061859    0.353947    0.349969    10.50000   -1.20000
AFIX   0
C6    1    1.045766    0.444175    0.270658    10.50000    0.05041    0.06222 =
         0.04556   -0.01971   -0.01175    0.01167
AFIX  23
H6A   2    1.094283    0.429403    0.207356    10.50000   -1.20000
H6B   2    0.977665    0.471896    0.243373    10.50000   -1.20000
AFIX   0
C7    1    1.240875    0.457178    0.355137    10.50000    0.03821    0.04835 =
         0.06182    0.00177    0.01481    0.01040
AFIX  23
H7A   2    1.291685    0.465466    0.290181    10.50000   -1.20000
H7B   2    1.237083    0.408357    0.368273    10.50000   -1.20000
AFIX   0
C8    1    1.291491    0.491923    0.450101    10.50000    0.03336    0.04606 =
         0.07390   -0.00702    0.00129    0.00275
AFIX  23
H8A   2    1.376882    0.477642    0.461010    10.50000   -1.20000
H8B   2    1.291379    0.540742    0.436523    10.50000   -1.20000
AFIX   0
C9    1    1.249977    0.413505    0.589283    10.50000    0.07882    0.04943 =
         0.07032   -0.00816   -0.01718    0.02439
AFIX  23
H9A   2    1.331125    0.413367    0.624171    10.50000   -1.20000
H9B   2    1.249105    0.379425    0.530996    10.50000   -1.20000
AFIX   0
C10   1    1.152780    0.399637    0.670592    10.50000    0.10239    0.04236 =
         0.05882   -0.00014   -0.00073    0.02635
AFIX  23
H10A  2    1.167237    0.355196    0.703639    10.50000   -1.20000
H10B  2    1.156996    0.433532    0.729046    10.50000   -1.20000
AFIX   0
C11   1    1.006019    0.340800    0.567621    10.50000    0.08155    0.03069 =
         0.08573   -0.00148    0.03517   -0.00322
AFIX  23
H11A  2    0.983636    0.305123    0.619647    10.50000   -1.20000
H11B  2    1.077007    0.325609    0.524736    10.50000   -1.20000
AFIX   0
C12   1    0.900048    0.356840    0.493842    10.50000    0.05640    0.03684 =
         0.09917   -0.01635    0.02712   -0.01397
AFIX  23
H12A  2    0.876137    0.316101    0.453432    10.50000   -1.20000
H12B  2    0.829611    0.371280    0.538111    10.50000   -1.20000
AFIX   0
C13   1    0.731685    0.513925    0.492631    10.50000    0.03293    0.04702 =
         0.07709   -0.01839   -0.00402   -0.00105
AFIX  23
H13A  2    0.649856    0.521911    0.523636    10.50000   -1.20000
H13B  2    0.725908    0.475170    0.442874    10.50000   -1.20000
AFIX   0
C14   1    0.770756    0.574869    0.429118    10.50000    0.03332    0.05332 =
         0.07387   -0.02100   -0.01190    0.01174
AFIX  23
H14A  2    0.712856    0.584066    0.369412    10.50000   -1.20000
H14B  2    0.774798    0.614640    0.476863    10.50000   -1.20000
AFIX   0
C15   1    0.951940    0.616475    0.347477    10.50000    0.05295    0.03952 =
         0.03696    0.00507    0.00488    0.01637
AFIX  23
H15A  2    0.893367    0.646730    0.311180    10.50000   -1.20000
H15B  2    1.012488    0.602103    0.292753    10.50000   -1.20000
AFIX   0
C16   1    1.016942    0.654752    0.437747    10.50000    0.04552    0.02649 =
         0.04198    0.00806    0.01203    0.00469
AFIX  23
H16A  2    1.066468    0.691553    0.407076    10.50000   -1.20000
H16B  2    0.957251    0.673961    0.489219    10.50000   -1.20000
AFIX   0
C17   1    1.130819    0.631878    0.594519    10.50000    0.03538    0.03001 =
         0.04946   -0.00845   -0.00385   -0.00348
AFIX  23
H17A  2    1.144517    0.680772    0.590529    10.50000   -1.20000
H17B  2    1.208901    0.610357    0.614200    10.50000   -1.20000
AFIX   0
C18   1    1.037641    0.617123    0.680574    10.50000    0.04450    0.03433 =
         0.03848   -0.00882   -0.01247    0.00506
AFIX  23
H18A  2    1.067955    0.630993    0.752796    10.50000   -1.20000
H18B  2    0.960935    0.641340    0.665334    10.50000   -1.20000
AFIX   0
C19   1    0.913964    0.527713    0.738953    10.50000    0.05756    0.04092 =
         0.03434   -0.00296    0.01778    0.00293
AFIX  23
H19A  2    0.909400    0.555037    0.805829    10.50000   -1.20000
H19B  2    0.922578    0.480269    0.760712    10.50000   -1.20000
AFIX   0
C20   1    0.799646    0.536044    0.676097    10.50000    0.04444    0.04049 =
         0.05454   -0.00713    0.02617    0.00358
AFIX  23
H20A  2    0.729277    0.519111    0.718068    10.50000   -1.20000
H20B  2    0.785706    0.583836    0.659038    10.50000   -1.20000
AFIX   0
PART 0
LI1   3    1.000000    0.500000    0.500000    10.50000    0.05491    0.03583 =
         0.04144   -0.00418    0.01706   -0.00609
HKLF 4


REM  9871.res in Pnma
REM wR2 = 0.0536, GooF = S = 1.046, Restrained GooF = 1.158 for all data
REM R1 = 0.0242 for 2796 Fo > 4sig(Fo) and 0.0303 for all 3200 data
REM 277 parameters refined using 168 restraints

END

WGHT      0.0198      1.7989

REM Highest difference peak  0.501,  deepest hole -0.724,  1-sigma level  0.052
Q1    1   1.3344  0.2653  0.3437  11.00000  0.05    0.50
Q2    1   1.2282  0.2500  0.2991  10.50000  0.05    0.46
Q3    1   1.2683  0.3252  0.3601  11.00000  0.05    0.33
Q4    1   1.2300  0.2734  0.3398  11.00000  0.05    0.33
Q5    1   1.2694  0.2500  0.4137  10.50000  0.05    0.33
;
_shelx_res_checksum              76693
_olex2_submission_special_instructions 'No special instructions were received'
_oxdiff_exptl_absorpt_empirical_details 
;
Empirical correction (ABSPACK) includes:
- Absorption correction using spherical harmonics
- Frame scaling
;
_oxdiff_exptl_absorpt_empirical_full_max 1.476
_oxdiff_exptl_absorpt_empirical_full_min 0.776
####################################################################### 
# 
# This file contains crystal structure data downloaded from the 
# Cambridge Structural Database (CSD) hosted by the Cambridge 
# Crystallographic Data Centre (CCDC).
# 
# Full information about CCDC data access policies and citation 
# guidelines are available at http://www.ccdc.cam.ac.uk/access/V1 
# 
# Audit and citation data items may have been added by the CCDC. 
# Please retain this information to preserve the provenance of 
# this file and to allow appropriate attribution of the data. 
# 
#######################################################################

data_9832_complex2
_database_code_depnum_ccdc_archive 'CCDC 2262095'
loop_
_audit_author_name
_audit_author_address
'Shuruthi Senthil'
;University of Pennsylvania
United States of America
;
_audit_update_record             
;
2023-05-10 deposited with the CCDC.	2023-10-05 downloaded from the CCDC.
;

# Crystallographer: Shuruthi Senthil

_audit_creation_date             2023-05-08
_audit_creation_method           
;
Olex2 1.5
(compiled 2021.10.07 svn.r9718050b for OlexSys, GUI svn.r6410)
;
_shelx_SHELXL_version_number     2018/3
_chemical_formula_moiety         'C26 H40 N Nb P2 Te2, 2.5(C4 H8 O)'
_chemical_formula_sum            'C36 H60 N Nb O2.50 P2 Te2'
_chemical_formula_weight         956.90

loop_
_atom_type_symbol
_atom_type_description
_atom_type_scat_dispersion_real
_atom_type_scat_dispersion_imag
_atom_type_scat_source
C C 0.0033 0.0016 'International Tables Vol C Tables 4.2.6.8 and 6.1.1.4'
H H 0.0000 0.0000 'International Tables Vol C Tables 4.2.6.8 and 6.1.1.4'
N N 0.0061 0.0033 'International Tables Vol C Tables 4.2.6.8 and 6.1.1.4'
Nb Nb -2.0727 0.6215 'International Tables Vol C Tables 4.2.6.8 and 6.1.1.4'
O O 0.0106 0.0060 'International Tables Vol C Tables 4.2.6.8 and 6.1.1.4'
P P 0.1023 0.0942 'International Tables Vol C Tables 4.2.6.8 and 6.1.1.4'
Te Te -0.5308 1.6751 'International Tables Vol C Tables 4.2.6.8 and 6.1.1.4'

_space_group_crystal_system      triclinic
_space_group_IT_number           2
_space_group_name_H-M_alt        'P -1'
_space_group_name_Hall           '-P 1'

loop_
_space_group_symop_operation_xyz
'x, y, z'
'-x, -y, -z'

_cell_length_a                   11.5657(2)
_cell_length_b                   13.6873(2)
_cell_length_c                   14.3677(2)
_cell_angle_alpha                64.365(2)
_cell_angle_beta                 77.8010(10)
_cell_angle_gamma                88.8530(10)
_cell_volume                     1997.68(6)
_cell_formula_units_Z            2
_cell_measurement_reflns_used    37264
_cell_measurement_temperature    100
_cell_measurement_theta_max      27.4580
_cell_measurement_theta_min      2.1210
_exptl_absorpt_coefficient_mu    1.844
_exptl_absorpt_correction_T_max  1.00000
_exptl_absorpt_correction_T_min  0.34594
_exptl_absorpt_correction_type   multi-scan
_exptl_absorpt_process_details   'SCALE3 ABSPACK'
_exptl_crystal_colour            green
_exptl_crystal_colour_primary    green
_exptl_crystal_density_diffrn    1.591
_exptl_crystal_description       plank
_exptl_crystal_F_000             956
_exptl_crystal_size_max          0.52
_exptl_crystal_size_mid          0.17
_exptl_crystal_size_min          0.15
_diffrn_reflns_av_R_equivalents  0.0470
_diffrn_reflns_av_unetI/netI     0.0387
_diffrn_reflns_Laue_measured_fraction_full 0.997
_diffrn_reflns_Laue_measured_fraction_max 0.992
_diffrn_reflns_limit_h_max       15
_diffrn_reflns_limit_h_min       -14
_diffrn_reflns_limit_k_max       17
_diffrn_reflns_limit_k_min       -17
_diffrn_reflns_limit_l_max       18
_diffrn_reflns_limit_l_min       -18
_diffrn_reflns_number            62949
_diffrn_reflns_point_group_measured_fraction_full 0.997
_diffrn_reflns_point_group_measured_fraction_max 0.992
_diffrn_reflns_theta_full        25.242
_diffrn_reflns_theta_max         27.484
_diffrn_reflns_theta_min         2.135
_diffrn_ambient_environment      N~2~
_diffrn_ambient_temperature      100
_diffrn_detector                 'HPC area detector'
_diffrn_detector_area_resol_mean 10.0000
_diffrn_detector_type            'HyPix 3000HE'
_diffrn_measured_fraction_theta_full 0.997
_diffrn_measured_fraction_theta_max 0.992
_diffrn_measurement_details      
;
List of Runs (angles in degrees, time in seconds):

  # Type    Start    End  Width  t~exp~   \w     \q     \k     \f   Frames
#--------------------------------------------------------------------------
  1  \w    -47.00  93.00   0.50   20.86    --   14.70   9.00 -86.00  280
  2  \w    -63.00   4.00   0.50   20.86    --   14.70  -9.00  98.00  134
  3  \w    -47.00  93.00   0.50   20.86    --   14.70   9.00 -86.00  280
  4  \w    -82.00   3.00   0.50   20.86    --  -14.00 -37.00 -30.00  170
  5  \w    -47.00  64.00   0.50   20.86    --  -14.00   9.00 -86.00  222
  6  \w    -22.00  15.00   0.50   20.86    --  -14.00 -80.00 135.27   74
  7  \w    -43.00  22.00   0.50   20.86    --  -14.00  80.00-110.74  130
  8  \w    -25.00  14.00   0.50   20.86    --  -14.00 -77.00 -16.82   78
  9  \w    -22.00  15.00   0.50   20.86    --  -14.00 -80.00 161.99   74
 10  \w    -24.00  15.00   0.50   20.86    --  -14.00 -78.00 -65.07   78
 11  \w    -48.00   1.00   0.50   20.86    --  -14.00 -57.00 -30.00   98
 12  \w    -88.00 -30.00   0.50   20.86    --  -14.00  -9.00  98.00  116
 13  \w    -14.00  13.00   0.50   20.86    --  -14.00 -80.00 -18.95   54
 14  \w    -30.00   6.00   0.50   20.86    --  -14.00  37.00   0.00   72
 15  \w    -36.00  10.00   0.50   20.86    --  -14.00  77.00 -30.00   92
 16  \w    -22.00   3.00   0.50   20.86    --  -14.00 -80.00-106.38   50
 17  \w    -20.00   7.00   0.50   20.86    --  -14.00 -80.00 -94.37   54
 18  \w    -59.00  -4.00   0.50   20.86    --  -14.00 -57.00  60.00  110
 19  \w    -58.00  -1.00   0.50   20.86    --  -14.00 -57.00 150.00  114
 20  \w    -28.00  -1.00   0.50   20.86    --  -14.00  77.00   0.00   54
 21  \w    -15.00  15.00   0.50   20.86    --  -14.00 -80.00  94.60   60
 22  \w    -24.00  14.00   0.50   20.86    --  -14.00 -77.00  60.00   76
 23  \w    -17.00  12.00   0.50   20.86    --  -14.00 -80.00  16.51   58
 24  \w    -21.00  44.00   0.50   20.86    --   14.70 -80.00 174.17  130
 25  \w     -7.00  43.00   0.50   20.86    --   14.70  57.00 -30.00  100
 26  \w    -14.00  11.00   0.50   20.86    --   14.70  80.00 -31.30   50
 27  \w     39.00  82.00   0.50   20.86    --   14.70  37.00 -60.00   86
 28  \w     -1.00  41.00   0.50   20.86    --   14.70  57.00-180.00   84
 29  \w      5.00  32.00   0.50   20.86    --   14.70  37.00 -60.00   54
 30  \w    -12.00  16.00   0.50   20.86    --   14.70  78.00 140.54   56
 31  \w    -59.00  -5.00   0.50   20.86    --   14.70 -19.00 -90.00  108
 32  \w     -2.00  53.00   0.50   20.86    --   14.70  57.00 120.00  110
 33  \w     -8.00  58.00   0.50   20.86    --   14.70  57.00-120.00  132
 34  \w    -12.00  18.00   0.50   20.86    --   14.70  77.00 -60.00   60
 35  \w    -18.00   8.00   0.50   20.86    --   14.70 -80.00 118.07   52
 36  \w    -58.00   4.00   0.50   20.86    --   14.70 -19.00   0.00  124
 37  \w     34.00  85.00   0.50   20.86    --   14.70  19.00 120.00  102
 38  \w     -8.00  17.00   0.50   20.86    --   14.70  80.00  15.87   50
 39  \w     -6.00  24.00   0.50   20.86    --   14.70  77.00 -30.00   60
 40  \w     23.00  59.00   0.50   20.86    --   14.70  57.00  60.00   72
;
_diffrn_measurement_device       '\k-geometry diffractometer'
_diffrn_measurement_device_type  'Rigaku XtaLAB Synergy-i'
_diffrn_measurement_method       '\w scans'
_diffrn_orient_matrix_type       
'CrysAlisPro convention (1999,Acta A55,543-557)'
_diffrn_orient_matrix_UB_11      0.0552233000
_diffrn_orient_matrix_UB_12      0.0265870000
_diffrn_orient_matrix_UB_13      -0.0066171000
_diffrn_orient_matrix_UB_21      0.0293144000
_diffrn_orient_matrix_UB_22      -0.0457824000
_diffrn_orient_matrix_UB_23      -0.0006797000
_diffrn_orient_matrix_UB_31      0.0073474000
_diffrn_orient_matrix_UB_32      0.0228655000
_diffrn_orient_matrix_UB_33      -0.0558012000
_diffrn_radiation_monochromator  mirror
_diffrn_radiation_probe          x-ray
_diffrn_radiation_type           'Mo K\a'
_diffrn_radiation_wavelength     0.71073
_diffrn_source                   'micro-focus sealed X-ray tube'
_diffrn_source_type              'PhotonJet (Mo) X-ray Source'
_reflns_number_gt                7517
_reflns_number_total             9088
_reflns_threshold_expression     'I > 2\s(I)'
_computing_cell_refinement       'CrysAlisPro 1.171.41.104a (Rigaku OD, 2021)'
_computing_data_collection       'CrysAlisPro 1.171.41.104a (Rigaku OD, 2021)'
_computing_data_reduction        'CrysAlisPro 1.171.41.104a (Rigaku OD, 2021)'
_computing_molecular_graphics    'Olex2 1.5 (Dolomanov et al., 2009)'
_computing_publication_material  'Olex2 1.5 (Dolomanov et al., 2009)'
_computing_structure_refinement  'SHELXL 2018/3 (Sheldrick, 2015)'
_computing_structure_solution    'SHELXT (Sheldrick, 2018)'
_refine_diff_density_max         2.631
_refine_diff_density_min         -1.177
_refine_diff_density_rms         0.171
_refine_ls_extinction_method     none
_refine_ls_goodness_of_fit_ref   1.066
_refine_ls_hydrogen_treatment    constr
_refine_ls_matrix_type           full
_refine_ls_number_parameters     434
_refine_ls_number_reflns         9088
_refine_ls_number_restraints     50
_refine_ls_R_factor_all          0.0681
_refine_ls_R_factor_gt           0.0558
_refine_ls_restrained_S_all      1.070
_refine_ls_shift/su_max          0.001
_refine_ls_shift/su_mean         0.000
_refine_ls_structure_factor_coef Fsqd
_refine_ls_weighting_details     
'w=1/[\s^2^(Fo^2^)+(0.0743P)^2^+8.1562P] where P=(Fo^2^+2Fc^2^)/3'
_refine_ls_weighting_scheme      calc
_refine_ls_wR_factor_gt          0.1402
_refine_ls_wR_factor_ref         0.1464
_atom_sites_solution_hydrogens   geom
_atom_sites_solution_primary     dual

loop_
_atom_site_label
_atom_site_type_symbol
_atom_site_fract_x
_atom_site_fract_y
_atom_site_fract_z
_atom_site_U_iso_or_equiv
_atom_site_adp_type
_atom_site_occupancy
_atom_site_site_symmetry_order
_atom_site_calc_flag
_atom_site_refinement_flags_posn
_atom_site_refinement_flags_adp
_atom_site_refinement_flags_occupancy
_atom_site_disorder_assembly
_atom_site_disorder_group
Te1 Te 0.78834(4) 0.63362(3) -0.00018(3) 0.03280(12) Uani 1 1 d . . . . .
Te2 Te 0.79606(4) 0.60353(3) 0.30083(3) 0.03403(12) Uani 1 1 d . . . . .
Nb1 Nb 0.67390(4) 0.57020(4) 0.18923(3) 0.02055(12) Uani 1 1 d . . . . .
P1 P 0.68480(12) 0.36351(11) 0.24192(10) 0.0218(3) Uani 1 1 d . . . . .
P2 P 0.53805(12) 0.72569(10) 0.18089(10) 0.0214(3) Uani 1 1 d . . . . .
N1 N 0.4940(4) 0.4989(3) 0.2489(3) 0.0208(9) Uani 1 1 d . . . . .
C1 C 0.3990(5) 0.5559(4) 0.2081(4) 0.0220(10) Uani 1 1 d . . . . .
C2 C 0.2995(5) 0.5046(4) 0.1998(4) 0.0253(11) Uani 1 1 d . . . . .
H2 H 0.293440 0.427945 0.224499 0.030 Uiso 1 1 calc R U . . .
C3 C 0.2114(5) 0.5644(5) 0.1565(4) 0.0286(12) Uani 1 1 d . . . . .
H3 H 0.145497 0.527502 0.152177 0.034 Uiso 1 1 calc R U . . .
C4 C 0.2151(5) 0.6770(5) 0.1188(4) 0.0277(12) Uani 1 1 d . . . . .
C5 C 0.3142(5) 0.7286(4) 0.1258(4) 0.0246(11) Uani 1 1 d . . . . .
H5 H 0.320057 0.805382 0.099908 0.029 Uiso 1 1 calc R U . . .
C6 C 0.4045(5) 0.6695(4) 0.1699(4) 0.0233(10) Uani 1 1 d . . . . .
C7 C 0.1167(6) 0.7414(5) 0.0719(5) 0.0362(13) Uani 1 1 d . . . . .
H7A H 0.111465 0.732814 0.008652 0.054 Uiso 1 1 calc R U . . .
H7B H 0.133942 0.818419 0.052604 0.054 Uiso 1 1 calc R U . . .
H7C H 0.041156 0.714530 0.124274 0.054 Uiso 1 1 calc R U . . .
C8 C 0.5701(5) 0.8663(4) 0.0740(4) 0.0258(11) Uani 1 1 d . . . . .
H8 H 0.499451 0.907431 0.082717 0.031 Uiso 1 1 calc R U . . .
C9 C 0.5914(6) 0.8708(5) -0.0360(4) 0.0309(12) Uani 1 1 d . . . . .
H9A H 0.662005 0.833170 -0.047573 0.046 Uiso 1 1 calc R U . . .
H9B H 0.603499 0.946865 -0.089342 0.046 Uiso 1 1 calc R U . . .
H9C H 0.522357 0.835379 -0.041946 0.046 Uiso 1 1 calc R U . . .
C10 C 0.6763(6) 0.9208(5) 0.0878(5) 0.0385(15) Uani 1 1 d . . . . .
H10A H 0.652660 0.932734 0.151487 0.058 Uiso 1 1 calc R U . . .
H10B H 0.701897 0.990683 0.025735 0.058 Uiso 1 1 calc R U . . .
H10C H 0.741926 0.873526 0.095065 0.058 Uiso 1 1 calc R U . . .
C11 C 0.4945(5) 0.7423(4) 0.3048(4) 0.0244(11) Uani 1 1 d . . . . .
H11 H 0.567683 0.768557 0.316583 0.029 Uiso 1 1 calc R U . . .
C12 C 0.4041(6) 0.8272(5) 0.2982(5) 0.0351(14) Uani 1 1 d . . . . .
H12A H 0.440932 0.899306 0.246029 0.053 Uiso 1 1 calc R U . . .
H12B H 0.377911 0.827048 0.367739 0.053 Uiso 1 1 calc R U . . .
H12C H 0.335499 0.809341 0.276687 0.053 Uiso 1 1 calc R U . . .
C13 C 0.4478(5) 0.6331(4) 0.4008(4) 0.0268(11) Uani 1 1 d . . . . .
H13A H 0.374879 0.605680 0.392473 0.040 Uiso 1 1 calc R U . . .
H13B H 0.430896 0.643450 0.465578 0.040 Uiso 1 1 calc R U . . .
H13C H 0.507778 0.580601 0.405574 0.040 Uiso 1 1 calc R U . . .
C14 C 0.4660(5) 0.3935(4) 0.3343(4) 0.0213(10) Uani 1 1 d . . . . .
C15 C 0.3621(5) 0.3648(4) 0.4138(4) 0.0253(11) Uani 1 1 d . . . . .
H15 H 0.305773 0.416954 0.410899 0.030 Uiso 1 1 calc R U . . .
C16 C 0.3403(5) 0.2619(4) 0.4962(4) 0.0254(11) Uani 1 1 d . . . . .
H16 H 0.268726 0.244891 0.548836 0.030 Uiso 1 1 calc R U . . .
C17 C 0.4194(5) 0.1818(4) 0.5054(4) 0.0264(11) Uani 1 1 d . . . . .
C18 C 0.5246(5) 0.2099(4) 0.4281(4) 0.0231(10) Uani 1 1 d . . . . .
H18 H 0.580908 0.157365 0.432803 0.028 Uiso 1 1 calc R U . . .
C19 C 0.5491(5) 0.3145(4) 0.3432(4) 0.0221(10) Uani 1 1 d . . . . .
C20 C 0.3933(6) 0.0692(4) 0.5945(4) 0.0313(12) Uani 1 1 d . . . . .
H20A H 0.338891 0.027013 0.579206 0.047 Uiso 1 1 calc R U . . .
H20B H 0.356628 0.073404 0.660578 0.047 Uiso 1 1 calc R U . . .
H20C H 0.467408 0.033547 0.602003 0.047 Uiso 1 1 calc R U . . .
C21 C 0.8056(5) 0.2849(5) 0.2986(4) 0.0288(12) Uani 1 1 d . . . . .
H21 H 0.785973 0.206901 0.317306 0.035 Uiso 1 1 calc R U . . .
C22 C 0.8175(6) 0.2917(5) 0.3994(5) 0.0345(13) Uani 1 1 d . . . . .
H22A H 0.834497 0.367806 0.383703 0.052 Uiso 1 1 calc R U . . .
H22B H 0.882410 0.249295 0.426119 0.052 Uiso 1 1 calc R U . . .
H22C H 0.743166 0.262449 0.453058 0.052 Uiso 1 1 calc R U . . .
C23 C 0.9207(6) 0.3235(6) 0.2136(5) 0.0450(17) Uani 1 1 d . . . . .
H23A H 0.909427 0.316556 0.150910 0.068 Uiso 1 1 calc R U . . .
H23B H 0.984023 0.278915 0.240965 0.068 Uiso 1 1 calc R U . . .
H23C H 0.942457 0.399750 0.194228 0.068 Uiso 1 1 calc R U . . .
C24 C 0.6665(5) 0.3208(4) 0.1393(4) 0.0240(11) Uani 1 1 d . . . . .
H24 H 0.737911 0.352025 0.079485 0.029 Uiso 1 1 calc R U . . .
C25 C 0.5574(5) 0.3676(4) 0.0953(4) 0.0270(11) Uani 1 1 d . . . . .
H25A H 0.551839 0.347407 0.038653 0.041 Uiso 1 1 calc R U . . .
H25B H 0.565114 0.447003 0.066936 0.041 Uiso 1 1 calc R U . . .
H25C H 0.485692 0.338259 0.152175 0.041 Uiso 1 1 calc R U . . .
C26 C 0.6593(6) 0.1977(4) 0.1788(5) 0.0319(13) Uani 1 1 d . . . . .
H26A H 0.589675 0.164722 0.237402 0.048 Uiso 1 1 calc R U . . .
H26B H 0.731209 0.169409 0.203522 0.048 Uiso 1 1 calc R U . . .
H26C H 0.652466 0.180014 0.120929 0.048 Uiso 1 1 calc R U . . .
O1 O 0.2765(5) -0.0070(4) 0.4255(4) 0.0574(14) Uani 1 1 d . . . . .
C27 C 0.1643(7) 0.0165(8) 0.4674(6) 0.064(2) Uani 1 1 d . . . . .
H27A H 0.160584 0.006989 0.540348 0.077 Uiso 1 1 calc R U . . .
H27B H 0.102483 -0.034634 0.470696 0.077 Uiso 1 1 calc R U . . .
C28 C 0.1409(7) 0.1323(7) 0.3988(7) 0.059(2) Uani 1 1 d . . . . .
H28A H 0.131055 0.176683 0.438673 0.070 Uiso 1 1 calc R U . . .
H28B H 0.069597 0.134398 0.370367 0.070 Uiso 1 1 calc R U . . .
C29 C 0.2554(7) 0.1717(6) 0.3093(5) 0.0458(16) Uani 1 1 d . . . . .
H29A H 0.237016 0.215445 0.239217 0.055 Uiso 1 1 calc R U . . .
H29B H 0.312100 0.215063 0.322142 0.055 Uiso 1 1 calc R U . . .
C30 C 0.3026(8) 0.0671(6) 0.3165(6) 0.0511(18) Uani 1 1 d . . . . .
H30A H 0.264222 0.039290 0.276332 0.061 Uiso 1 1 calc R U . . .
H30B H 0.389327 0.077482 0.287104 0.061 Uiso 1 1 calc R U . . .
O2 O 1.1438(6) 0.9547(6) 0.1703(6) 0.096(2) Uani 1 1 d D . . . .
C31 C 1.0842(7) 0.8671(6) 0.2650(7) 0.077(3) Uani 1 1 d D . . . .
H31A H 1.123199 0.857055 0.323283 0.092 Uiso 1 1 calc R U . . .
H31B H 1.087108 0.799192 0.256124 0.092 Uiso 1 1 calc R U . . .
C32 C 0.9583(8) 0.8913(8) 0.2911(10) 0.138(7) Uani 1 1 d D . . . .
H32A H 0.933876 0.877037 0.366501 0.165 Uiso 1 1 calc R U . . .
H32B H 0.904483 0.846359 0.277233 0.165 Uiso 1 1 calc R U . . .
C33 C 0.9556(9) 1.0107(8) 0.2194(11) 0.135(6) Uani 1 1 d D . . . .
H33A H 0.880279 1.025029 0.195184 0.162 Uiso 1 1 calc R U . . .
H33B H 0.964977 1.055871 0.255986 0.162 Uiso 1 1 calc R U . . .
C34 C 1.0596(10) 1.0332(10) 0.1277(9) 0.141(7) Uani 1 1 d D . . . .
H34A H 1.034298 1.023855 0.070178 0.169 Uiso 1 1 calc R U . . .
H34B H 1.095684 1.108383 0.099142 0.169 Uiso 1 1 calc R U . . .
O3 O 1.0387(12) 0.6330(9) 0.4621(9) 0.081(4) Uani 0.5 1 d D U P A -1
C38 C 0.9474(14) 0.5649(12) 0.5585(12) 0.060(5) Uani 0.5 1 d D U P A -1
H38A H 0.872350 0.600875 0.559560 0.072 Uiso 0.5 1 calc R U P A -1
H38B H 0.975048 0.552422 0.623192 0.072 Uiso 0.5 1 calc R U P A -1
C37 C 0.9295(16) 0.4585(12) 0.5528(16) 0.058(5) Uani 0.5 1 d D U P A -1
H37A H 0.924264 0.396543 0.623223 0.070 Uiso 0.5 1 calc R U P A -1
H37B H 0.855308 0.456005 0.529709 0.070 Uiso 0.5 1 calc R U P A -1
C36 C 1.0305(13) 0.4530(11) 0.4772(11) 0.050(4) Uani 0.5 1 d D U P A -1
H36A H 1.080681 0.396401 0.514635 0.060 Uiso 0.5 1 calc R U P A -1
H36B H 1.002956 0.432849 0.426668 0.060 Uiso 0.5 1 calc R U P A -1
C35 C 1.099(2) 0.5564(13) 0.4206(19) 0.068(5) Uani 0.5 1 d D U P A -1
H35A H 1.102747 0.585048 0.343736 0.082 Uiso 0.5 1 calc R U P A -1
H35B H 1.180757 0.548457 0.431778 0.082 Uiso 0.5 1 calc R U P A -1

loop_
_atom_site_aniso_label
_atom_site_aniso_U_11
_atom_site_aniso_U_22
_atom_site_aniso_U_33
_atom_site_aniso_U_23
_atom_site_aniso_U_13
_atom_site_aniso_U_12
Te1 0.0422(2) 0.0301(2) 0.02087(19) -0.00986(16) 0.00069(15) 0.00287(16)
Te2 0.0389(2) 0.0385(2) 0.0351(2) -0.02218(18) -0.01646(17) 0.00612(17)
Nb1 0.0275(2) 0.0180(2) 0.0166(2) -0.00807(18) -0.00462(17) 0.00165(17)
P1 0.0285(7) 0.0212(6) 0.0173(6) -0.0098(5) -0.0056(5) 0.0037(5)
P2 0.0324(7) 0.0172(6) 0.0153(6) -0.0074(5) -0.0059(5) 0.0024(5)
N1 0.029(2) 0.020(2) 0.017(2) -0.0109(17) -0.0055(17) 0.0034(17)
C1 0.031(3) 0.021(2) 0.015(2) -0.009(2) -0.0026(19) 0.003(2)
C2 0.034(3) 0.023(3) 0.021(3) -0.012(2) -0.005(2) 0.000(2)
C3 0.027(3) 0.036(3) 0.024(3) -0.014(2) -0.005(2) 0.001(2)
C4 0.027(3) 0.039(3) 0.017(2) -0.013(2) -0.004(2) 0.005(2)
C5 0.032(3) 0.020(2) 0.018(2) -0.007(2) -0.001(2) 0.005(2)
C6 0.034(3) 0.023(3) 0.014(2) -0.010(2) -0.005(2) 0.003(2)
C7 0.037(3) 0.040(3) 0.031(3) -0.014(3) -0.012(3) 0.006(3)
C8 0.042(3) 0.018(2) 0.017(2) -0.008(2) -0.006(2) 0.004(2)
C9 0.048(3) 0.022(3) 0.019(3) -0.006(2) -0.005(2) 0.005(2)
C10 0.057(4) 0.027(3) 0.032(3) -0.013(3) -0.011(3) -0.008(3)
C11 0.036(3) 0.022(3) 0.019(2) -0.012(2) -0.007(2) 0.006(2)
C12 0.055(4) 0.034(3) 0.022(3) -0.017(2) -0.011(3) 0.020(3)
C13 0.037(3) 0.029(3) 0.018(3) -0.014(2) -0.007(2) 0.005(2)
C14 0.029(3) 0.019(2) 0.017(2) -0.010(2) -0.005(2) -0.001(2)
C15 0.032(3) 0.027(3) 0.020(2) -0.013(2) -0.005(2) 0.002(2)
C16 0.035(3) 0.025(3) 0.018(2) -0.011(2) -0.005(2) -0.001(2)
C17 0.043(3) 0.018(2) 0.018(2) -0.006(2) -0.008(2) -0.004(2)
C18 0.035(3) 0.016(2) 0.020(2) -0.009(2) -0.008(2) 0.002(2)
C19 0.034(3) 0.020(2) 0.015(2) -0.010(2) -0.005(2) 0.003(2)
C20 0.045(3) 0.023(3) 0.023(3) -0.009(2) -0.004(2) -0.002(2)
C21 0.033(3) 0.027(3) 0.026(3) -0.011(2) -0.009(2) 0.009(2)
C22 0.049(4) 0.031(3) 0.030(3) -0.012(3) -0.024(3) 0.009(3)
C23 0.032(3) 0.060(4) 0.032(3) -0.010(3) -0.006(3) 0.017(3)
C24 0.032(3) 0.023(3) 0.017(2) -0.009(2) -0.004(2) 0.002(2)
C25 0.043(3) 0.024(3) 0.021(3) -0.013(2) -0.012(2) 0.006(2)
C26 0.051(4) 0.024(3) 0.025(3) -0.014(2) -0.010(3) 0.008(3)
O1 0.078(4) 0.046(3) 0.048(3) -0.021(2) -0.015(3) 0.011(3)
C27 0.039(4) 0.077(6) 0.045(4) 0.002(4) -0.010(3) 0.005(4)
C28 0.057(5) 0.063(5) 0.065(5) -0.035(4) -0.020(4) 0.019(4)
C29 0.066(5) 0.037(4) 0.035(4) -0.016(3) -0.012(3) 0.000(3)
C30 0.069(5) 0.038(4) 0.041(4) -0.014(3) -0.009(4) 0.000(3)
O2 0.085(5) 0.083(5) 0.096(6) -0.027(4) 0.005(4) 0.009(4)
C31 0.066(6) 0.052(5) 0.104(8) -0.036(5) 0.004(5) -0.007(4)
C32 0.103(10) 0.090(9) 0.161(14) -0.044(9) 0.068(10) -0.024(8)
C33 0.071(8) 0.086(9) 0.201(17) -0.043(10) 0.023(9) 0.016(6)
C34 0.118(11) 0.098(10) 0.142(13) -0.006(9) -0.008(10) 0.047(9)
O3 0.115(9) 0.069(7) 0.060(7) -0.031(6) -0.014(7) -0.019(7)
C38 0.040(8) 0.074(10) 0.058(10) -0.025(8) -0.004(7) 0.003(7)
C37 0.038(8) 0.088(11) 0.042(10) -0.025(9) -0.005(7) 0.015(8)
C36 0.038(8) 0.085(10) 0.035(8) -0.029(7) -0.015(6) 0.000(7)
C35 0.067(11) 0.077(10) 0.055(11) -0.028(8) -0.003(8) 0.010(8)

loop_
_geom_bond_atom_site_label_1
_geom_bond_atom_site_label_2
_geom_bond_distance
_geom_bond_site_symmetry_2
_geom_bond_publ_flag
Te1 Nb1 2.5280(6) . ?
Te2 Nb1 2.5282(6) . ?
Nb1 P1 2.6010(14) . ?
Nb1 P2 2.5958(14) . ?
Nb1 N1 2.150(4) . ?
P1 C19 1.806(5) . ?
P1 C21 1.853(6) . ?
P1 C24 1.855(5) . ?
P2 C6 1.805(6) . ?
P2 C8 1.852(5) . ?
P2 C11 1.855(5) . ?
N1 C1 1.415(7) . ?
N1 C14 1.419(6) . ?
C1 C2 1.412(7) . ?
C1 C6 1.405(7) . ?
C2 C3 1.375(8) . ?
C3 C4 1.394(8) . ?
C4 C5 1.402(8) . ?
C4 C7 1.514(8) . ?
C5 C6 1.395(7) . ?
C8 C9 1.521(7) . ?
C8 C10 1.540(8) . ?
C11 C12 1.533(8) . ?
C11 C13 1.537(7) . ?
C14 C15 1.398(7) . ?
C14 C19 1.414(7) . ?
C15 C16 1.376(7) . ?
C16 C17 1.393(8) . ?
C17 C18 1.393(8) . ?
C17 C20 1.502(7) . ?
C18 C19 1.407(7) . ?
C21 C22 1.525(8) . ?
C21 C23 1.525(8) . ?
C24 C25 1.535(7) . ?
C24 C26 1.525(7) . ?
O1 C27 1.404(10) . ?
O1 C30 1.418(9) . ?
C27 C28 1.517(12) . ?
C28 C29 1.551(11) . ?
C29 C30 1.491(10) . ?
O2 C31 1.410(7) . ?
O2 C34 1.455(8) . ?
C31 C32 1.494(8) . ?
C32 C33 1.512(8) . ?
C33 C34 1.507(8) . ?
O3 C38 1.486(8) . ?
O3 C35 1.508(8) . ?
C38 C37 1.514(9) . ?
C37 C36 1.442(9) . ?
C36 C35 1.438(8) . ?

loop_
_geom_angle_atom_site_label_1
_geom_angle_atom_site_label_2
_geom_angle_atom_site_label_3
_geom_angle
_geom_angle_site_symmetry_1
_geom_angle_site_symmetry_3
_geom_angle_publ_flag
Te1 Nb1 Te2 111.67(2) . . ?
Te1 Nb1 P1 95.83(3) . . ?
Te1 Nb1 P2 103.73(3) . . ?
Te2 Nb1 P1 103.38(3) . . ?
Te2 Nb1 P2 94.46(3) . . ?
P2 Nb1 P1 146.44(5) . . ?
N1 Nb1 Te1 124.66(11) . . ?
N1 Nb1 Te2 123.67(11) . . ?
N1 Nb1 P1 73.56(12) . . ?
N1 Nb1 P2 72.89(12) . . ?
C19 P1 Nb1 98.27(17) . . ?
C19 P1 C21 107.8(2) . . ?
C19 P1 C24 105.8(2) . . ?
C21 P1 Nb1 123.3(2) . . ?
C21 P1 C24 104.7(3) . . ?
C24 P1 Nb1 115.27(17) . . ?
C6 P2 Nb1 99.28(18) . . ?
C6 P2 C8 107.5(2) . . ?
C6 P2 C11 104.7(2) . . ?
C8 P2 Nb1 123.29(19) . . ?
C8 P2 C11 104.6(2) . . ?
C11 P2 Nb1 115.63(17) . . ?
C1 N1 Nb1 121.9(3) . . ?
C1 N1 C14 117.5(4) . . ?
C14 N1 Nb1 120.5(3) . . ?
C2 C1 N1 123.1(5) . . ?
C6 C1 N1 119.3(5) . . ?
C6 C1 C2 117.6(5) . . ?
C3 C2 C1 120.7(5) . . ?
C2 C3 C4 122.5(5) . . ?
C3 C4 C5 117.1(5) . . ?
C3 C4 C7 121.7(5) . . ?
C5 C4 C7 121.2(5) . . ?
C6 C5 C4 121.5(5) . . ?
C1 C6 P2 113.3(4) . . ?
C5 C6 P2 126.0(4) . . ?
C5 C6 C1 120.7(5) . . ?
C9 C8 P2 112.7(4) . . ?
C9 C8 C10 111.7(5) . . ?
C10 C8 P2 108.9(4) . . ?
C12 C11 P2 113.0(4) . . ?
C12 C11 C13 110.4(5) . . ?
C13 C11 P2 111.3(4) . . ?
C15 C14 N1 123.1(5) . . ?
C15 C14 C19 117.8(5) . . ?
C19 C14 N1 119.0(4) . . ?
C16 C15 C14 120.8(5) . . ?
C15 C16 C17 122.5(5) . . ?
C16 C17 C20 121.9(5) . . ?
C18 C17 C16 117.4(5) . . ?
C18 C17 C20 120.7(5) . . ?
C17 C18 C19 121.2(5) . . ?
C14 C19 P1 114.1(4) . . ?
C18 C19 P1 125.7(4) . . ?
C18 C19 C14 120.2(5) . . ?
C22 C21 P1 112.5(4) . . ?
C23 C21 P1 108.7(4) . . ?
C23 C21 C22 112.2(5) . . ?
C25 C24 P1 110.8(4) . . ?
C26 C24 P1 113.0(4) . . ?
C26 C24 C25 110.3(5) . . ?
C27 O1 C30 105.1(6) . . ?
O1 C27 C28 110.2(6) . . ?
C27 C28 C29 102.0(6) . . ?
C30 C29 C28 102.2(6) . . ?
O1 C30 C29 106.7(6) . . ?
C31 O2 C34 109.5(5) . . ?
O2 C31 C32 108.6(5) . . ?
C31 C32 C33 105.0(5) . . ?
C34 C33 C32 103.8(5) . . ?
O2 C34 C33 105.6(6) . . ?
C38 O3 C35 106.2(5) . . ?
O3 C38 C37 105.8(5) . . ?
C36 C37 C38 107.0(6) . . ?
C35 C36 C37 110.1(6) . . ?
C36 C35 O3 107.7(5) . . ?

_shelx_res_file                  
;
TITL 9832.res in P-1
    9832.res
    created by SHELXL-2018/3 at 13:46:52 on 08-May-2023
CELL 0.71073 11.5657 13.6873 14.3677 64.365 77.801 88.853
ZERR 2 0.0002 0.0002 0.0002 0.002 0.001 0.001
LATT 1
SFAC C H N Nb O P Te
UNIT 72 120 2 2 5 4 4
DFIX 1.44 0.01 O2 C31 O2 C34 C36 C37 C36 C35
DFIX 1.53 0.01 C31 C32 C32 C33 C33 C34 C37 C38 C38 O3 O3 C35
DFIX 2.37 0.01 O2 C32 O2 C33 C31 C33 C31 C34 C32 C34 C36 C38 C36 O3 C37 O3 =
 C37 C35 C38 C35
SIMU 0.02 0.04 2 O3 > C35

L.S. 8
PLAN  17
TEMP -173
MORE -1
fmap 2
acta
OMIT 0 3 3
OMIT 2 1 7
OMIT 4 -4 3
REM <olex2.extras>
REM <HklSrc "%.\\9832.hkl">
REM </olex2.extras>

WGHT    0.074300    8.156200
FVAR       0.33352
TE1   7    0.788342    0.633617   -0.000176    11.00000    0.04216    0.03011 =
         0.02087   -0.00986    0.00069    0.00287
TE2   7    0.796063    0.603531    0.300831    11.00000    0.03893    0.03854 =
         0.03510   -0.02218   -0.01646    0.00612
NB1   4    0.673902    0.570197    0.189227    11.00000    0.02747    0.01800 =
         0.01655   -0.00807   -0.00462    0.00165
P1    6    0.684797    0.363506    0.241920    11.00000    0.02850    0.02124 =
         0.01728   -0.00977   -0.00563    0.00369
P2    6    0.538048    0.725695    0.180894    11.00000    0.03236    0.01722 =
         0.01527   -0.00737   -0.00591    0.00235
N1    3    0.493979    0.498938    0.248925    11.00000    0.02897    0.01960 =
         0.01699   -0.01087   -0.00548    0.00337
C1    1    0.398997    0.555933    0.208096    11.00000    0.03052    0.02057 =
         0.01460   -0.00858   -0.00255    0.00320
C2    1    0.299532    0.504616    0.199850    11.00000    0.03362    0.02300 =
         0.02106   -0.01157   -0.00519   -0.00006
AFIX  43
H2    2    0.293440    0.427945    0.224499    11.00000   -1.20000
AFIX   0
C3    1    0.211396    0.564372    0.156542    11.00000    0.02744    0.03584 =
         0.02357   -0.01416   -0.00541    0.00136
AFIX  43
H3    2    0.145497    0.527502    0.152177    11.00000   -1.20000
AFIX   0
C4    1    0.215076    0.677014    0.118797    11.00000    0.02741    0.03936 =
         0.01684   -0.01320   -0.00424    0.00461
C5    1    0.314192    0.728554    0.125794    11.00000    0.03167    0.01997 =
         0.01821   -0.00690   -0.00129    0.00542
AFIX  43
H5    2    0.320057    0.805382    0.099908    11.00000   -1.20000
AFIX   0
C6    1    0.404457    0.669539    0.169935    11.00000    0.03414    0.02295 =
         0.01412   -0.00957   -0.00463    0.00268
C7    1    0.116736    0.741371    0.071950    11.00000    0.03698    0.04030 =
         0.03135   -0.01418   -0.01165    0.00614
AFIX 137
H7A   2    0.111465    0.732814    0.008652    11.00000   -1.50000
H7B   2    0.133942    0.818419    0.052604    11.00000   -1.50000
H7C   2    0.041156    0.714530    0.124274    11.00000   -1.50000
AFIX   0
C8    1    0.570117    0.866299    0.073990    11.00000    0.04156    0.01805 =
         0.01749   -0.00804   -0.00567    0.00356
AFIX  13
H8    2    0.499451    0.907431    0.082717    11.00000   -1.20000
AFIX   0
C9    1    0.591385    0.870831   -0.035996    11.00000    0.04751    0.02199 =
         0.01867   -0.00612   -0.00476    0.00521
AFIX 137
H9A   2    0.662005    0.833170   -0.047573    11.00000   -1.50000
H9B   2    0.603499    0.946865   -0.089342    11.00000   -1.50000
H9C   2    0.522357    0.835379   -0.041946    11.00000   -1.50000
AFIX   0
C10   1    0.676303    0.920762    0.087827    11.00000    0.05750    0.02659 =
         0.03243   -0.01299   -0.01121   -0.00822
AFIX 137
H10A  2    0.652660    0.932734    0.151487    11.00000   -1.50000
H10B  2    0.701897    0.990683    0.025735    11.00000   -1.50000
H10C  2    0.741926    0.873526    0.095065    11.00000   -1.50000
AFIX   0
C11   1    0.494500    0.742316    0.304760    11.00000    0.03576    0.02241 =
         0.01884   -0.01220   -0.00706    0.00596
AFIX  13
H11   2    0.567683    0.768557    0.316583    11.00000   -1.20000
AFIX   0
C12   1    0.404054    0.827153    0.298213    11.00000    0.05491    0.03406 =
         0.02203   -0.01725   -0.01101    0.02002
AFIX 137
H12A  2    0.440932    0.899306    0.246029    11.00000   -1.50000
H12B  2    0.377911    0.827048    0.367739    11.00000   -1.50000
H12C  2    0.335499    0.809341    0.276687    11.00000   -1.50000
AFIX   0
C13   1    0.447780    0.633118    0.400798    11.00000    0.03698    0.02858 =
         0.01843   -0.01355   -0.00655    0.00459
AFIX 137
H13A  2    0.374879    0.605680    0.392473    11.00000   -1.50000
H13B  2    0.430896    0.643450    0.465578    11.00000   -1.50000
H13C  2    0.507778    0.580601    0.405574    11.00000   -1.50000
AFIX   0
C14   1    0.465992    0.393471    0.334308    11.00000    0.02946    0.01924 =
         0.01714   -0.00974   -0.00517   -0.00094
C15   1    0.362069    0.364793    0.413802    11.00000    0.03157    0.02686 =
         0.02014   -0.01319   -0.00492    0.00208
AFIX  43
H15   2    0.305773    0.416954    0.410899    11.00000   -1.20000
AFIX   0
C16   1    0.340328    0.261926    0.496204    11.00000    0.03452    0.02468 =
         0.01838   -0.01101   -0.00519   -0.00052
AFIX  43
H16   2    0.268726    0.244891    0.548836    11.00000   -1.20000
AFIX   0
C17   1    0.419365    0.181797    0.505370    11.00000    0.04284    0.01778 =
         0.01768   -0.00619   -0.00785   -0.00380
C18   1    0.524624    0.209868    0.428069    11.00000    0.03523    0.01633 =
         0.02021   -0.00925   -0.00823    0.00196
AFIX  43
H18   2    0.580908    0.157365    0.432803    11.00000   -1.20000
AFIX   0
C19   1    0.549084    0.314511    0.343155    11.00000    0.03364    0.01998 =
         0.01472   -0.00964   -0.00514    0.00290
C20   1    0.393310    0.069156    0.594534    11.00000    0.04477    0.02312 =
         0.02263   -0.00855   -0.00368   -0.00232
AFIX 137
H20A  2    0.338891    0.027013    0.579206    11.00000   -1.50000
H20B  2    0.356628    0.073404    0.660578    11.00000   -1.50000
H20C  2    0.467408    0.033547    0.602003    11.00000   -1.50000
AFIX   0
C21   1    0.805584    0.284934    0.298602    11.00000    0.03298    0.02725 =
         0.02621   -0.01084   -0.00930    0.00907
AFIX  13
H21   2    0.785973    0.206901    0.317306    11.00000   -1.20000
AFIX   0
C22   1    0.817477    0.291728    0.399371    11.00000    0.04929    0.03052 =
         0.02981   -0.01212   -0.02410    0.00869
AFIX 137
H22A  2    0.834497    0.367806    0.383703    11.00000   -1.50000
H22B  2    0.882410    0.249295    0.426119    11.00000   -1.50000
H22C  2    0.743166    0.262449    0.453058    11.00000   -1.50000
AFIX   0
C23   1    0.920651    0.323482    0.213582    11.00000    0.03173    0.05961 =
         0.03217   -0.01042   -0.00641    0.01699
AFIX 137
H23A  2    0.909427    0.316556    0.150910    11.00000   -1.50000
H23B  2    0.984023    0.278915    0.240965    11.00000   -1.50000
H23C  2    0.942457    0.399750    0.194228    11.00000   -1.50000
AFIX   0
C24   1    0.666488    0.320844    0.139313    11.00000    0.03174    0.02288 =
         0.01743   -0.00935   -0.00442    0.00183
AFIX  13
H24   2    0.737911    0.352025    0.079485    11.00000   -1.20000
AFIX   0
C25   1    0.557429    0.367603    0.095292    11.00000    0.04271    0.02355 =
         0.02053   -0.01273   -0.01213    0.00608
AFIX 137
H25A  2    0.551839    0.347407    0.038653    11.00000   -1.50000
H25B  2    0.565114    0.447003    0.066936    11.00000   -1.50000
H25C  2    0.485692    0.338259    0.152175    11.00000   -1.50000
AFIX   0
C26   1    0.659319    0.197748    0.178822    11.00000    0.05123    0.02432 =
         0.02484   -0.01439   -0.01031    0.00825
AFIX 137
H26A  2    0.589675    0.164722    0.237402    11.00000   -1.50000
H26B  2    0.731209    0.169409    0.203522    11.00000   -1.50000
H26C  2    0.652466    0.180014    0.120929    11.00000   -1.50000
AFIX   0

O1    5    0.276542   -0.006957    0.425547    11.00000    0.07829    0.04609 =
         0.04811   -0.02110   -0.01456    0.01130
C27   1    0.164309    0.016469    0.467420    11.00000    0.03895    0.07716 =
         0.04549    0.00213   -0.00987    0.00490
AFIX  23
H27A  2    0.160584    0.006989    0.540348    11.00000   -1.20000
H27B  2    0.102483   -0.034634    0.470696    11.00000   -1.20000
AFIX   0
C28   1    0.140930    0.132319    0.398819    11.00000    0.05698    0.06300 =
         0.06542   -0.03467   -0.01953    0.01928
AFIX  23
H28A  2    0.131055    0.176683    0.438673    11.00000   -1.20000
H28B  2    0.069597    0.134398    0.370367    11.00000   -1.20000
AFIX   0
C29   1    0.255353    0.171658    0.309258    11.00000    0.06603    0.03729 =
         0.03455   -0.01598   -0.01155   -0.00026
AFIX  23
H29A  2    0.237016    0.215445    0.239217    11.00000   -1.20000
H29B  2    0.312100    0.215063    0.322142    11.00000   -1.20000
AFIX   0
C30   1    0.302575    0.067069    0.316537    11.00000    0.06916    0.03774 =
         0.04119   -0.01383   -0.00926   -0.00036
AFIX  23
H30A  2    0.264222    0.039290    0.276332    11.00000   -1.20000
H30B  2    0.389327    0.077482    0.287104    11.00000   -1.20000
AFIX   0

O2    5    1.143762    0.954690    0.170317    11.00000    0.08475    0.08282 =
         0.09575   -0.02739    0.00466    0.00923
C31   1    1.084235    0.867055    0.265032    11.00000    0.06601    0.05228 =
         0.10432   -0.03624    0.00351   -0.00682
AFIX  23
H31A  2    1.123199    0.857055    0.323283    11.00000   -1.20000
H31B  2    1.087108    0.799192    0.256124    11.00000   -1.20000
AFIX   0
C32   1    0.958254    0.891350    0.291133    11.00000    0.10337    0.08988 =
         0.16086   -0.04384    0.06814   -0.02365
AFIX  23
H32A  2    0.933876    0.877037    0.366501    11.00000   -1.20000
H32B  2    0.904483    0.846359    0.277233    11.00000   -1.20000
AFIX   0
C33   1    0.955598    1.010662    0.219362    11.00000    0.07059    0.08560 =
         0.20098   -0.04295    0.02333    0.01608
AFIX  23
H33A  2    0.880279    1.025029    0.195184    11.00000   -1.20000
H33B  2    0.964977    1.055871    0.255986    11.00000   -1.20000
AFIX   0
C34   1    1.059638    1.033228    0.127667    11.00000    0.11812    0.09845 =
         0.14233   -0.00613   -0.00764    0.04741
AFIX  23
H34A  2    1.034298    1.023855    0.070178    11.00000   -1.20000
H34B  2    1.095684    1.108383    0.099142    11.00000   -1.20000
AFIX   0

PART -1
O3    5    1.038743    0.632996    0.462076    10.50000    0.11493    0.06858 =
         0.06013   -0.03117   -0.01387   -0.01890
C38   1    0.947441    0.564946    0.558520    10.50000    0.03961    0.07429 =
         0.05779   -0.02514   -0.00446    0.00324
AFIX  23
H38A  2    0.872350    0.600875    0.559560    10.50000   -1.20000
H38B  2    0.975048    0.552422    0.623192    10.50000   -1.20000
AFIX   0
C37   1    0.929526    0.458542    0.552832    10.50000    0.03780    0.08782 =
         0.04218   -0.02489   -0.00489    0.01505
AFIX  23
H37A  2    0.924264    0.396543    0.623223    10.50000   -1.20000
H37B  2    0.855308    0.456005    0.529709    10.50000   -1.20000
AFIX   0
C36   1    1.030460    0.453014    0.477243    10.50000    0.03765    0.08484 =
         0.03532   -0.02926   -0.01485    0.00007
AFIX  23
H36A  2    1.080681    0.396401    0.514635    10.50000   -1.20000
H36B  2    1.002956    0.432849    0.426668    10.50000   -1.20000
AFIX   0
C35   1    1.098853    0.556391    0.420590    10.50000    0.06680    0.07736 =
         0.05455   -0.02790   -0.00290    0.01001
AFIX  23
H35A  2    1.102747    0.585048    0.343736    10.50000   -1.20000
H35B  2    1.180757    0.548457    0.431778    10.50000   -1.20000
AFIX   0
HKLF 4


REM  9832.res in P-1
REM wR2 = 0.1464, GooF = S = 1.066, Restrained GooF = 1.070 for all data
REM R1 = 0.0558 for 7517 Fo > 4sig(Fo) and 0.0681 for all 9088 data
REM 434 parameters refined using 50 restraints

END

WGHT      0.0743      8.1561

REM Highest difference peak  2.631,  deepest hole -1.177,  1-sigma level  0.171
Q1    1   0.7900  0.7103 -0.0300  11.00000  0.05    2.63
Q2    1   0.7972  0.7230  0.2376  11.00000  0.05    2.22
Q3    1   0.8182  0.5261  0.3280  11.00000  0.05    2.07
Q4    1   0.8776  0.6055  0.2883  11.00000  0.05    1.97
Q5    1   0.7087  0.6372  0.0113  11.00000  0.05    1.89
Q6    1   0.8693  0.6360 -0.0128  11.00000  0.05    1.79
Q7    1   0.7868  0.5565  0.0401  11.00000  0.05    1.70
Q8    1   0.6774  0.6384  0.1531  11.00000  0.05    1.68
Q9    1   0.7499  0.5715  0.1825  11.00000  0.05    1.67
Q10   1   0.7123  0.6065  0.3107  11.00000  0.05    1.66
Q11   1   0.5926  0.5659  0.2063  11.00000  0.05    1.59
Q12   1   0.8944  0.5328  0.0418  11.00000  0.05    1.51
Q13   1   0.6748  0.5001  0.2197  11.00000  0.05    1.49
Q14   1   0.9157  0.5485  0.1158  11.00000  0.05    1.39
Q15   1   0.1991  0.7515  0.0302  11.00000  0.05    1.36
Q16   1   0.9882  0.9794  0.3102  11.00000  0.05    1.30
Q17   1   0.8185  0.2165  0.2739  11.00000  0.05    1.22
;
_shelx_res_checksum              57261
_olex2_submission_special_instructions 'No special instructions were received'
_oxdiff_exptl_absorpt_empirical_details 
;
Empirical correction (ABSPACK) includes:
- Absorption correction using spherical harmonics
- Frame scaling
;
_oxdiff_exptl_absorpt_empirical_full_max 1.909
_oxdiff_exptl_absorpt_empirical_full_min 0.582

# start Validation Reply Form
_vrf_PLAT971_9832_complex2       
;
PROBLEM: Check Calcd Resid. Dens.  1.03Ang From Te1             2.63 eA-3  
RESPONSE: Residual density is due to heavy atom. No reasonable disorder
model could be determined.
;
# end Validation Reply Form
####################################################################### 
# 
# This file contains crystal structure data downloaded from the 
# Cambridge Structural Database (CSD) hosted by the Cambridge 
# Crystallographic Data Centre (CCDC).
# 
# Full information about CCDC data access policies and citation 
# guidelines are available at http://www.ccdc.cam.ac.uk/access/V1 
# 
# Audit and citation data items may have been added by the CCDC. 
# Please retain this information to preserve the provenance of 
# this file and to allow appropriate attribution of the data. 
# 
#######################################################################

data_9833_complex3
_database_code_depnum_ccdc_archive 'CCDC 2262098'
loop_
_audit_author_name
_audit_author_address
'Patrick Carroll'
;University of Pennsylvania
United States of America
;
_audit_update_record             
;
2023-05-10 deposited with the CCDC.	2023-10-05 downloaded from the CCDC.
;

#Crystallographer: Patrick J. Carroll

_audit_creation_date             2023-05-08
_audit_creation_method           
;
Olex2 1.5
(compiled 2021.10.07 svn.r9718050b for OlexSys, GUI svn.r6410)
;
_shelx_SHELXL_version_number     2018/3
_chemical_formula_moiety         'C26 H40 N P2 Ta Te2, 2.5(C4 H8 O)'
_chemical_formula_sum            'C36 H60 N O2.50 P2 Ta Te2'
_chemical_formula_weight         1044.94

loop_
_atom_type_symbol
_atom_type_description
_atom_type_scat_dispersion_real
_atom_type_scat_dispersion_imag
_atom_type_scat_source
C C 0.0033 0.0016 'International Tables Vol C Tables 4.2.6.8 and 6.1.1.4'
H H 0.0000 0.0000 'International Tables Vol C Tables 4.2.6.8 and 6.1.1.4'
N N 0.0061 0.0033 'International Tables Vol C Tables 4.2.6.8 and 6.1.1.4'
O O 0.0106 0.0060 'International Tables Vol C Tables 4.2.6.8 and 6.1.1.4'
P P 0.1023 0.0942 'International Tables Vol C Tables 4.2.6.8 and 6.1.1.4'
Ta Ta -0.7052 6.5227 'International Tables Vol C Tables 4.2.6.8 and 6.1.1.4'
Te Te -0.5308 1.6751 'International Tables Vol C Tables 4.2.6.8 and 6.1.1.4'

_space_group_crystal_system      triclinic
_space_group_IT_number           2
_space_group_name_H-M_alt        'P -1'
_space_group_name_Hall           '-P 1'

loop_
_space_group_symop_operation_xyz
'x, y, z'
'-x, -y, -z'

_cell_length_a                   11.5337(2)
_cell_length_b                   13.6583(3)
_cell_length_c                   14.3715(3)
_cell_angle_alpha                64.384(2)
_cell_angle_beta                 77.963(2)
_cell_angle_gamma                88.962(2)
_cell_volume                     1989.88(8)
_cell_formula_units_Z            2
_cell_measurement_reflns_used    36743
_cell_measurement_temperature    100
_cell_measurement_theta_max      27.5230
_cell_measurement_theta_min      2.1230
_exptl_absorpt_coefficient_mu    4.311
_exptl_absorpt_correction_T_max  1.00000
_exptl_absorpt_correction_T_min  0.53299
_exptl_absorpt_correction_type   multi-scan
_exptl_absorpt_process_details   'SCALE3 ABSPACK'
_exptl_crystal_colour            red
_exptl_crystal_colour_primary    red
_exptl_crystal_density_diffrn    1.744
_exptl_crystal_description       plate
_exptl_crystal_F_000             1020
_exptl_crystal_size_max          0.37
_exptl_crystal_size_mid          0.13
_exptl_crystal_size_min          0.13
_diffrn_reflns_av_R_equivalents  0.0489
_diffrn_reflns_av_unetI/netI     0.0360
_diffrn_reflns_Laue_measured_fraction_full 0.997
_diffrn_reflns_Laue_measured_fraction_max 0.993
_diffrn_reflns_limit_h_max       14
_diffrn_reflns_limit_h_min       -14
_diffrn_reflns_limit_k_max       17
_diffrn_reflns_limit_k_min       -17
_diffrn_reflns_limit_l_max       18
_diffrn_reflns_limit_l_min       -18
_diffrn_reflns_number            60965
_diffrn_reflns_point_group_measured_fraction_full 0.997
_diffrn_reflns_point_group_measured_fraction_max 0.993
_diffrn_reflns_theta_full        25.242
_diffrn_reflns_theta_max         27.484
_diffrn_reflns_theta_min         1.811
_diffrn_ambient_environment      N~2~
_diffrn_ambient_temperature      100
_diffrn_detector                 'HPC area detector'
_diffrn_detector_area_resol_mean 10.0000
_diffrn_detector_type            HyPix-6000HE
_diffrn_measured_fraction_theta_full 0.997
_diffrn_measured_fraction_theta_max 0.993
_diffrn_measurement_details      
;
List of Runs (angles in degrees, time in seconds):

  # Type    Start    End  Width  t~exp~   \w     \q     \k     \f   Frames
#--------------------------------------------------------------------------
  1  \w    -13.00  84.00   0.50   19.00    --   14.70  77.00  27.00  194
  2  \w    -55.00  43.00   0.50   19.00    --   14.70 -77.00 -97.00  196
  3  \w    -22.00  15.00   0.50   19.00    --  -14.00 -80.00  49.49   74
  4  \w    -25.00  14.00   0.50   19.00    --  -14.00 -77.00 150.00   78
  5  \w    -31.00  54.00   0.50   19.00    --  -14.00  37.00   0.00  170
  6  \w    -22.00  15.00   0.50   19.00    --  -14.00 -80.00-112.74   74
  7  \w    -82.00   3.00   0.50   19.00    --  -14.00 -37.00  60.00  170
  8  \w    -22.00  15.00   0.50   19.00    --  -14.00 -80.00-128.27   74
  9  \w    -42.00  56.00   0.50   19.00    --  -14.00  77.00  27.00  196
 10  \w    -37.00  54.00   0.50   19.00    --  -14.00  57.00 -60.00  182
 11  \w    -22.00  15.00   0.50   19.00    --  -14.00 -80.00  34.81   74
 12  \w    -22.00  15.00   0.50   19.00    --  -14.00 -80.00 -21.06   74
 13  \w    -23.00  15.00   0.50   19.00    --  -14.00 -79.00 -74.64   76
 14  \w    -12.00  53.00   0.50   19.00    --  -14.00  37.00-120.00  130
 15  \w    -20.00   7.00   0.50   19.00    --  -14.00 -80.00-170.65   54
 16  \w    -76.00 -49.00   0.50   19.00    --  -14.00 -77.00 -97.00   54
 17  \w    -24.00   1.00   0.50   19.00    --  -14.00 -78.00 141.04   50
 18  \w    -54.00   4.00   0.50   19.00    --   14.70 -19.00 -90.00  116
 19  \w    -58.00  -3.00   0.50   19.00    --   14.70 -19.00 150.00  110
 20  \w     -7.00  19.00   0.50   19.00    --   14.70  80.00-139.87   52
 21  \w    -32.00  37.00   0.50   19.00    --   14.70 -57.00-180.00  138
 22  \w    -59.00   5.00   0.50   19.00    --   14.70 -19.00  90.00  128
 23  \w     -9.00  21.00   0.50   19.00    --   14.70  77.00-180.00   60
 24  \w    -43.00 -16.00   0.50   19.00    --   14.70 -19.00 -60.00   54
 25  \w     -8.00  58.00   0.50   19.00    --   14.70  57.00 -30.00  132
 26  \w    -11.00  20.00   0.50   19.00    --   14.70  79.00  49.58   62
 27  \w    -52.00   6.00   0.50   19.00    --   14.70 -37.00  30.00  116
 28  \w    -12.00  14.00   0.50   19.00    --   14.70  77.00-150.00   52
 29  \w    -58.00  -1.00   0.50   19.00    --   14.70 -19.00  60.00  114
 30  \w    -24.00  26.00   0.50   19.00    --   14.70 -77.00-180.00  100
 31  \w    -14.00  14.00   0.50   19.00    --   14.70  80.00 141.59   56
 32  \w    -55.00   4.00   0.50   19.00    --   14.70 -19.00 -30.00  118
 33  \w     -8.00  58.00   0.50   19.00    --   14.70  57.00 150.00  132
 34  \w     -7.00  58.00   0.50   19.00    --   14.70  57.00-120.00  130
 35  \w     -8.00  20.00   0.50   19.00    --   14.70  79.00 -60.38   56
 36  \w      9.00  36.00   0.50   19.00    --   14.70 -75.00  66.96   54
 37  \w    -20.00  43.00   0.50   19.00    --   14.70 -80.00   2.15  126
 38  \w    -42.00   5.00   0.50   19.00    --   14.70 -19.00 120.00   94
;
_diffrn_measurement_device       '\k-geometry diffractometer'
_diffrn_measurement_device_type  'Rigaku XtaLAB Synergy-S'
_diffrn_measurement_method       '\w scans'
_diffrn_orient_matrix_type       
'CrysAlisPro convention (1999,Acta A55,543-557)'
_diffrn_orient_matrix_UB_11      -0.0526274000
_diffrn_orient_matrix_UB_12      -0.0268164000
_diffrn_orient_matrix_UB_13      0.0387101000
_diffrn_orient_matrix_UB_21      -0.0326981000
_diffrn_orient_matrix_UB_22      0.0437351000
_diffrn_orient_matrix_UB_23      -0.0271725000
_diffrn_orient_matrix_UB_31      -0.0119049000
_diffrn_orient_matrix_UB_32      -0.0265953000
_diffrn_orient_matrix_UB_33      -0.0302534000
_diffrn_radiation_monochromator  mirror
_diffrn_radiation_probe          x-ray
_diffrn_radiation_type           'Mo K\a'
_diffrn_radiation_wavelength     0.71073
_diffrn_source                   'micro-focus sealed X-ray tube'
_diffrn_source_type              'PhotonJet (Mo) X-ray Source'
_reflns_number_gt                7742
_reflns_number_total             9059
_reflns_threshold_expression     'I > 2\s(I)'
_computing_cell_refinement       'CrysAlisPro 1.171.41.104a (Rigaku OD, 2021)'
_computing_data_collection       'CrysAlisPro 1.171.41.104a (Rigaku OD, 2021)'
_computing_data_reduction        'CrysAlisPro 1.171.41.104a (Rigaku OD, 2021)'
_computing_molecular_graphics    'Olex2 1.5 (Dolomanov et al., 2009)'
_computing_publication_material  'Olex2 1.5 (Dolomanov et al., 2009)'
_computing_structure_refinement  'SHELXL 2018/3 (Sheldrick, 2015)'
_computing_structure_solution    'SHELXT (Sheldrick, 2018)'
_refine_diff_density_max         3.419
_refine_diff_density_min         -2.576
_refine_diff_density_rms         0.216
_refine_ls_extinction_method     none
_refine_ls_goodness_of_fit_ref   1.053
_refine_ls_hydrogen_treatment    constr
_refine_ls_matrix_type           full
_refine_ls_number_parameters     434
_refine_ls_number_reflns         9059
_refine_ls_number_restraints     50
_refine_ls_R_factor_all          0.0575
_refine_ls_R_factor_gt           0.0485
_refine_ls_restrained_S_all      1.055
_refine_ls_shift/su_max          0.001
_refine_ls_shift/su_mean         0.000
_refine_ls_structure_factor_coef Fsqd
_refine_ls_weighting_details     
'w=1/[\s^2^(Fo^2^)+(0.0817P)^2^+11.0964P] where P=(Fo^2^+2Fc^2^)/3'
_refine_ls_weighting_scheme      calc
_refine_ls_wR_factor_gt          0.1348
_refine_ls_wR_factor_ref         0.1396
_atom_sites_solution_hydrogens   geom
_atom_sites_solution_primary     dual

loop_
_atom_site_label
_atom_site_type_symbol
_atom_site_fract_x
_atom_site_fract_y
_atom_site_fract_z
_atom_site_U_iso_or_equiv
_atom_site_adp_type
_atom_site_occupancy
_atom_site_site_symmetry_order
_atom_site_calc_flag
_atom_site_refinement_flags_posn
_atom_site_refinement_flags_adp
_atom_site_refinement_flags_occupancy
_atom_site_disorder_assembly
_atom_site_disorder_group
Te1 Te 0.78706(5) 0.63459(4) -0.00029(4) 0.03587(14) Uani 1 1 d . . . . .
Te2 Te 0.79562(5) 0.60152(4) 0.30308(4) 0.03716(14) Uani 1 1 d . . . . .
Ta1 Ta 0.67493(2) 0.57059(2) 0.18946(2) 0.02054(9) Uani 1 1 d . . . . .
P1 P 0.68564(15) 0.36416(13) 0.24180(12) 0.0216(3) Uani 1 1 d . . . . .
P2 P 0.53916(15) 0.72560(13) 0.18145(12) 0.0215(3) Uani 1 1 d . . . . .
N1 N 0.4962(5) 0.4993(4) 0.2479(4) 0.0213(10) Uani 1 1 d . . . . .
C1 C 0.3996(6) 0.5561(5) 0.2073(5) 0.0221(12) Uani 1 1 d . . . . .
C2 C 0.3017(6) 0.5047(6) 0.1988(5) 0.0268(14) Uani 1 1 d . . . . .
H2 H 0.295763 0.427837 0.223556 0.032 Uiso 1 1 calc R U . . .
C3 C 0.2128(6) 0.5654(6) 0.1542(5) 0.0282(14) Uani 1 1 d . . . . .
H3 H 0.147371 0.528922 0.148268 0.034 Uiso 1 1 calc R U . . .
C4 C 0.2165(6) 0.6783(6) 0.1179(5) 0.0263(14) Uani 1 1 d . . . . .
C5 C 0.3141(6) 0.7286(5) 0.1259(5) 0.0249(13) Uani 1 1 d . . . . .
H5 H 0.318954 0.805394 0.101391 0.030 Uiso 1 1 calc R U . . .
C6 C 0.4063(6) 0.6703(5) 0.1691(5) 0.0217(12) Uani 1 1 d . . . . .
C7 C 0.1170(7) 0.7412(7) 0.0718(6) 0.0345(16) Uani 1 1 d . . . . .
H7A H 0.107513 0.727928 0.011956 0.052 Uiso 1 1 calc R U . . .
H7B H 0.136102 0.819243 0.047495 0.052 Uiso 1 1 calc R U . . .
H7C H 0.042753 0.717328 0.126191 0.052 Uiso 1 1 calc R U . . .
C8 C 0.5726(6) 0.8662(5) 0.0750(5) 0.0248(13) Uani 1 1 d . . . . .
H8 H 0.501954 0.907645 0.083619 0.030 Uiso 1 1 calc R U . . .
C9 C 0.5944(7) 0.8729(6) -0.0355(5) 0.0314(15) Uani 1 1 d . . . . .
H9A H 0.663017 0.832478 -0.046188 0.047 Uiso 1 1 calc R U . . .
H9B H 0.610474 0.949275 -0.087911 0.047 Uiso 1 1 calc R U . . .
H9C H 0.523930 0.841066 -0.043658 0.047 Uiso 1 1 calc R U . . .
C10 C 0.6782(9) 0.9207(7) 0.0886(6) 0.046(2) Uani 1 1 d . . . . .
H10A H 0.655372 0.930656 0.153361 0.069 Uiso 1 1 calc R U . . .
H10B H 0.702055 0.991729 0.027549 0.069 Uiso 1 1 calc R U . . .
H10C H 0.744867 0.874516 0.093636 0.069 Uiso 1 1 calc R U . . .
C11 C 0.4961(6) 0.7423(5) 0.3056(5) 0.0256(14) Uani 1 1 d . . . . .
H11 H 0.569659 0.768261 0.317613 0.031 Uiso 1 1 calc R U . . .
C12 C 0.4054(8) 0.8277(6) 0.2992(6) 0.0357(17) Uani 1 1 d . . . . .
H12A H 0.438788 0.898283 0.240825 0.054 Uiso 1 1 calc R U . . .
H12B H 0.387272 0.834295 0.365851 0.054 Uiso 1 1 calc R U . . .
H12C H 0.332229 0.804993 0.286703 0.054 Uiso 1 1 calc R U . . .
C13 C 0.4490(7) 0.6330(6) 0.4011(5) 0.0288(15) Uani 1 1 d . . . . .
H13A H 0.374603 0.606857 0.393410 0.043 Uiso 1 1 calc R U . . .
H13B H 0.434252 0.642743 0.466137 0.043 Uiso 1 1 calc R U . . .
H13C H 0.507940 0.579659 0.404748 0.043 Uiso 1 1 calc R U . . .
C14 C 0.4677(6) 0.3938(5) 0.3332(5) 0.0212(12) Uani 1 1 d . . . . .
C15 C 0.3631(6) 0.3657(5) 0.4128(5) 0.0256(13) Uani 1 1 d . . . . .
H15 H 0.306952 0.418164 0.409748 0.031 Uiso 1 1 calc R U . . .
C16 C 0.3410(6) 0.2613(5) 0.4962(5) 0.0260(14) Uani 1 1 d . . . . .
H16 H 0.269522 0.244194 0.548907 0.031 Uiso 1 1 calc R U . . .
C17 C 0.4199(6) 0.1815(5) 0.5049(5) 0.0264(14) Uani 1 1 d . . . . .
C18 C 0.5256(6) 0.2107(5) 0.4272(5) 0.0233(13) Uani 1 1 d . . . . .
H18 H 0.582435 0.158475 0.432008 0.028 Uiso 1 1 calc R U . . .
C19 C 0.5495(6) 0.3144(5) 0.3427(5) 0.0223(12) Uani 1 1 d . . . . .
C20 C 0.3933(7) 0.0689(5) 0.5940(5) 0.0299(15) Uani 1 1 d . . . . .
H20A H 0.343143 0.025158 0.576384 0.045 Uiso 1 1 calc R U . . .
H20B H 0.351520 0.073037 0.658833 0.045 Uiso 1 1 calc R U . . .
H20C H 0.467914 0.034819 0.605133 0.045 Uiso 1 1 calc R U . . .
C21 C 0.8063(6) 0.2864(6) 0.2974(5) 0.0290(14) Uani 1 1 d . . . . .
H21 H 0.787711 0.208277 0.315151 0.035 Uiso 1 1 calc R U . . .
C22 C 0.8202(7) 0.2924(6) 0.3989(6) 0.0338(16) Uani 1 1 d . . . . .
H22A H 0.825995 0.368839 0.386297 0.051 Uiso 1 1 calc R U . . .
H22B H 0.892531 0.258957 0.418938 0.051 Uiso 1 1 calc R U . . .
H22C H 0.751009 0.253373 0.456098 0.051 Uiso 1 1 calc R U . . .
C23 C 0.9230(8) 0.3267(9) 0.2143(7) 0.054(3) Uani 1 1 d . . . . .
H23A H 0.914483 0.319231 0.151187 0.081 Uiso 1 1 calc R U . . .
H23B H 0.986667 0.283358 0.243066 0.081 Uiso 1 1 calc R U . . .
H23C H 0.942740 0.403484 0.195245 0.081 Uiso 1 1 calc R U . . .
C24 C 0.6677(6) 0.3215(5) 0.1390(5) 0.0254(13) Uani 1 1 d . . . . .
H24 H 0.738977 0.353365 0.079197 0.031 Uiso 1 1 calc R U . . .
C25 C 0.5581(6) 0.3671(6) 0.0955(5) 0.0286(14) Uani 1 1 d . . . . .
H25A H 0.553075 0.347221 0.038442 0.043 Uiso 1 1 calc R U . . .
H25B H 0.564558 0.446572 0.067776 0.043 Uiso 1 1 calc R U . . .
H25C H 0.486387 0.336514 0.152259 0.043 Uiso 1 1 calc R U . . .
C26 C 0.6614(7) 0.1986(6) 0.1781(5) 0.0313(15) Uani 1 1 d . . . . .
H26A H 0.594622 0.164709 0.239325 0.047 Uiso 1 1 calc R U . . .
H26B H 0.735728 0.171279 0.198735 0.047 Uiso 1 1 calc R U . . .
H26C H 0.649946 0.180684 0.121404 0.047 Uiso 1 1 calc R U . . .
O1 O 0.2782(6) -0.0071(5) 0.4248(5) 0.0499(15) Uani 1 1 d . . . . .
C27 C 0.1644(8) 0.0155(9) 0.4653(7) 0.061(3) Uani 1 1 d . . . . .
H27A H 0.158473 0.005115 0.538774 0.073 Uiso 1 1 calc R U . . .
H27B H 0.103315 -0.035198 0.466386 0.073 Uiso 1 1 calc R U . . .
C28 C 0.1433(9) 0.1313(8) 0.3967(8) 0.052(2) Uani 1 1 d . . . . .
H28A H 0.133236 0.175132 0.437208 0.062 Uiso 1 1 calc R U . . .
H28B H 0.071676 0.133921 0.368165 0.062 Uiso 1 1 calc R U . . .
C29 C 0.2547(9) 0.1727(7) 0.3083(6) 0.045(2) Uani 1 1 d . . . . .
H29A H 0.234964 0.215944 0.238683 0.053 Uiso 1 1 calc R U . . .
H29B H 0.310418 0.217528 0.320915 0.053 Uiso 1 1 calc R U . . .
C30 C 0.3053(9) 0.0683(7) 0.3149(7) 0.048(2) Uani 1 1 d . . . . .
H30A H 0.268787 0.040136 0.273745 0.057 Uiso 1 1 calc R U . . .
H30B H 0.392429 0.080149 0.286400 0.057 Uiso 1 1 calc R U . . .
O2 O 1.1434(7) 0.9515(8) 0.1710(7) 0.090(3) Uani 1 1 d D . . . .
C31 C 1.0846(9) 0.8638(7) 0.2674(8) 0.075(3) Uani 1 1 d D . . . .
H31A H 1.124660 0.855244 0.324816 0.090 Uiso 1 1 calc R U . . .
H31B H 1.087165 0.795120 0.259821 0.090 Uiso 1 1 calc R U . . .
C32 C 0.9579(9) 0.8884(10) 0.2939(12) 0.116(6) Uani 1 1 d D . . . .
H32A H 0.933569 0.873352 0.369364 0.139 Uiso 1 1 calc R U . . .
H32B H 0.903677 0.844192 0.279198 0.139 Uiso 1 1 calc R U . . .
C33 C 0.9564(10) 1.0085(10) 0.2229(14) 0.139(9) Uani 1 1 d D . . . .
H33A H 0.969617 1.053356 0.259021 0.167 Uiso 1 1 calc R U . . .
H33B H 0.879951 1.024449 0.200387 0.167 Uiso 1 1 calc R U . . .
C34 C 1.0586(12) 1.0288(12) 0.1294(10) 0.133(8) Uani 1 1 d D . . . .
H34A H 1.030453 1.017231 0.074125 0.160 Uiso 1 1 calc R U . . .
H34B H 1.095113 1.104359 0.098251 0.160 Uiso 1 1 calc R U . . .
O3 O 1.0375(17) 0.6347(11) 0.4600(12) 0.090(5) Uani 0.5 1 d D U P A -1
C38 C 0.9493(19) 0.5630(17) 0.5594(15) 0.070(6) Uani 0.5 1 d D U P A -1
H38A H 0.873595 0.597618 0.564853 0.083 Uiso 0.5 1 calc R U P A -1
H38B H 0.981039 0.548415 0.622633 0.083 Uiso 0.5 1 calc R U P A -1
C37 C 0.9307(19) 0.4586(14) 0.5494(19) 0.074(7) Uani 0.5 1 d D U P A -1
H37A H 0.921304 0.394732 0.619153 0.088 Uiso 0.5 1 calc R U P A -1
H37B H 0.858595 0.459471 0.521945 0.088 Uiso 0.5 1 calc R U P A -1
C36 C 1.0351(18) 0.4537(13) 0.4766(14) 0.060(5) Uani 0.5 1 d D U P A -1
H36A H 1.084708 0.397469 0.515868 0.072 Uiso 0.5 1 calc R U P A -1
H36B H 1.010931 0.432969 0.424856 0.072 Uiso 0.5 1 calc R U P A -1
C35 C 1.103(2) 0.5577(16) 0.422(2) 0.074(6) Uani 0.5 1 d D U P A -1
H35A H 1.110987 0.585597 0.344253 0.089 Uiso 0.5 1 calc R U P A -1
H35B H 1.183442 0.550767 0.436417 0.089 Uiso 0.5 1 calc R U P A -1

loop_
_atom_site_aniso_label
_atom_site_aniso_U_11
_atom_site_aniso_U_22
_atom_site_aniso_U_33
_atom_site_aniso_U_23
_atom_site_aniso_U_13
_atom_site_aniso_U_12
Te1 0.0455(3) 0.0348(3) 0.0210(2) -0.0108(2) 0.0024(2) 0.0010(2)
Te2 0.0429(3) 0.0425(3) 0.0342(3) -0.0222(2) -0.0131(2) 0.0039(2)
Ta1 0.02765(15) 0.02017(14) 0.01319(13) -0.00798(10) -0.00162(9) -0.00020(10)
P1 0.0285(8) 0.0214(8) 0.0144(7) -0.0081(6) -0.0033(6) 0.0020(6)
P2 0.0311(9) 0.0198(8) 0.0129(7) -0.0074(6) -0.0031(6) 0.0009(6)
N1 0.028(3) 0.022(3) 0.014(2) -0.008(2) -0.004(2) 0.001(2)
C1 0.032(3) 0.022(3) 0.010(3) -0.007(2) 0.000(2) 0.001(2)
C2 0.032(4) 0.030(3) 0.017(3) -0.008(3) -0.005(3) 0.001(3)
C3 0.033(4) 0.035(4) 0.020(3) -0.015(3) -0.005(3) 0.000(3)
C4 0.029(3) 0.034(4) 0.014(3) -0.010(3) -0.002(2) 0.003(3)
C5 0.034(4) 0.023(3) 0.014(3) -0.006(2) -0.002(2) 0.003(3)
C6 0.031(3) 0.024(3) 0.012(3) -0.011(2) -0.004(2) 0.001(3)
C7 0.038(4) 0.040(4) 0.029(4) -0.017(3) -0.012(3) 0.008(3)
C8 0.037(4) 0.023(3) 0.015(3) -0.008(2) -0.007(3) 0.002(3)
C9 0.049(4) 0.029(3) 0.012(3) -0.008(3) 0.000(3) 0.003(3)
C10 0.074(6) 0.031(4) 0.027(4) -0.006(3) -0.009(4) -0.019(4)
C11 0.038(4) 0.026(3) 0.016(3) -0.013(3) -0.004(3) 0.003(3)
C12 0.057(5) 0.036(4) 0.020(3) -0.017(3) -0.013(3) 0.019(4)
C13 0.042(4) 0.029(3) 0.015(3) -0.011(3) 0.001(3) -0.001(3)
C14 0.031(3) 0.021(3) 0.015(3) -0.009(2) -0.007(2) 0.001(2)
C15 0.033(4) 0.026(3) 0.014(3) -0.008(3) 0.000(3) -0.002(3)
C16 0.035(4) 0.026(3) 0.015(3) -0.010(3) 0.001(3) -0.005(3)
C17 0.041(4) 0.025(3) 0.014(3) -0.009(3) -0.005(3) -0.003(3)
C18 0.033(3) 0.021(3) 0.018(3) -0.009(2) -0.007(3) 0.000(3)
C19 0.027(3) 0.024(3) 0.017(3) -0.011(3) -0.003(2) -0.003(2)
C20 0.047(4) 0.023(3) 0.017(3) -0.007(3) -0.006(3) -0.004(3)
C21 0.032(4) 0.031(4) 0.021(3) -0.010(3) -0.005(3) 0.005(3)
C22 0.042(4) 0.036(4) 0.032(4) -0.018(3) -0.017(3) 0.007(3)
C23 0.034(4) 0.080(7) 0.032(4) -0.012(4) -0.001(3) 0.012(4)
C24 0.035(4) 0.027(3) 0.018(3) -0.013(3) -0.004(3) 0.001(3)
C25 0.039(4) 0.030(3) 0.023(3) -0.016(3) -0.007(3) 0.004(3)
C26 0.050(4) 0.027(3) 0.019(3) -0.012(3) -0.008(3) 0.006(3)
O1 0.067(4) 0.041(3) 0.039(3) -0.016(3) -0.011(3) 0.007(3)
C27 0.041(5) 0.076(7) 0.031(5) 0.004(5) -0.001(4) 0.002(5)
C28 0.051(5) 0.060(6) 0.047(5) -0.028(5) -0.007(4) 0.011(4)
C29 0.067(6) 0.039(4) 0.026(4) -0.012(3) -0.010(4) 0.000(4)
C30 0.060(6) 0.043(5) 0.038(5) -0.018(4) -0.006(4) -0.001(4)
O2 0.082(6) 0.101(7) 0.081(6) -0.043(6) -0.001(5) 0.003(5)
C31 0.071(8) 0.067(7) 0.086(9) -0.041(7) 0.004(7) -0.006(6)
C32 0.083(10) 0.092(11) 0.116(13) -0.020(10) 0.037(9) -0.008(8)
C33 0.062(9) 0.078(10) 0.24(2) -0.060(13) 0.030(12) 0.010(7)
C34 0.119(14) 0.150(17) 0.105(14) -0.033(12) -0.030(11) 0.069(13)
O3 0.124(12) 0.078(10) 0.062(9) -0.030(8) -0.007(9) -0.021(9)
C38 0.063(11) 0.084(12) 0.067(12) -0.035(10) -0.022(10) -0.002(10)
C37 0.051(11) 0.092(13) 0.068(13) -0.024(12) -0.018(10) 0.010(10)
C36 0.061(11) 0.086(12) 0.043(10) -0.029(9) -0.025(8) -0.005(10)
C35 0.080(13) 0.080(12) 0.053(11) -0.026(10) 0.000(10) 0.001(10)

loop_
_geom_bond_atom_site_label_1
_geom_bond_atom_site_label_2
_geom_bond_distance
_geom_bond_site_symmetry_2
_geom_bond_publ_flag
Te1 Ta1 2.5262(5) . ?
Te2 Ta1 2.5196(6) . ?
Ta1 P1 2.5929(17) . ?
Ta1 P2 2.5869(17) . ?
Ta1 N1 2.133(5) . ?
P1 C19 1.807(7) . ?
P1 C21 1.838(7) . ?
P1 C24 1.854(6) . ?
P2 C6 1.795(7) . ?
P2 C8 1.849(7) . ?
P2 C11 1.860(6) . ?
N1 C1 1.425(8) . ?
N1 C14 1.418(8) . ?
C1 C2 1.393(9) . ?
C1 C6 1.409(9) . ?
C2 C3 1.391(10) . ?
C3 C4 1.396(10) . ?
C4 C5 1.379(10) . ?
C4 C7 1.511(10) . ?
C5 C6 1.403(9) . ?
C8 C9 1.517(9) . ?
C8 C10 1.527(11) . ?
C11 C12 1.539(10) . ?
C11 C13 1.534(9) . ?
C14 C15 1.405(9) . ?
C14 C19 1.404(9) . ?
C15 C16 1.393(9) . ?
C16 C17 1.387(10) . ?
C17 C18 1.399(9) . ?
C17 C20 1.501(9) . ?
C18 C19 1.395(9) . ?
C21 C22 1.536(10) . ?
C21 C23 1.526(11) . ?
C24 C25 1.530(10) . ?
C24 C26 1.520(9) . ?
O1 C27 1.406(11) . ?
O1 C30 1.433(10) . ?
C27 C28 1.508(14) . ?
C28 C29 1.520(13) . ?
C29 C30 1.504(12) . ?
O2 C31 1.421(8) . ?
O2 C34 1.445(8) . ?
C31 C32 1.501(8) . ?
C32 C33 1.513(8) . ?
C33 C34 1.517(9) . ?
O3 C38 1.501(9) . ?
O3 C35 1.510(9) . ?
C38 C37 1.517(9) . ?
C37 C36 1.443(9) . ?
C36 C35 1.438(9) . ?

loop_
_geom_angle_atom_site_label_1
_geom_angle_atom_site_label_2
_geom_angle_atom_site_label_3
_geom_angle
_geom_angle_site_symmetry_1
_geom_angle_site_symmetry_3
_geom_angle_publ_flag
Te1 Ta1 P1 95.95(4) . . ?
Te1 Ta1 P2 103.41(4) . . ?
Te2 Ta1 Te1 112.97(2) . . ?
Te2 Ta1 P1 102.85(4) . . ?
Te2 Ta1 P2 94.62(4) . . ?
P2 Ta1 P1 146.36(5) . . ?
N1 Ta1 Te1 123.80(14) . . ?
N1 Ta1 Te2 123.23(14) . . ?
N1 Ta1 P1 73.35(15) . . ?
N1 Ta1 P2 73.03(15) . . ?
C19 P1 Ta1 98.5(2) . . ?
C19 P1 C21 108.1(3) . . ?
C19 P1 C24 105.8(3) . . ?
C21 P1 Ta1 123.2(2) . . ?
C21 P1 C24 104.4(3) . . ?
C24 P1 Ta1 115.3(2) . . ?
C6 P2 Ta1 99.3(2) . . ?
C6 P2 C8 107.6(3) . . ?
C6 P2 C11 105.3(3) . . ?
C8 P2 Ta1 122.8(2) . . ?
C8 P2 C11 104.6(3) . . ?
C11 P2 Ta1 115.6(2) . . ?
C1 N1 Ta1 122.3(4) . . ?
C14 N1 Ta1 120.7(4) . . ?
C14 N1 C1 116.9(5) . . ?
C2 C1 N1 123.0(6) . . ?
C2 C1 C6 118.5(6) . . ?
C6 C1 N1 118.4(6) . . ?
C3 C2 C1 120.3(7) . . ?
C2 C3 C4 122.1(7) . . ?
C3 C4 C7 120.6(6) . . ?
C5 C4 C3 117.2(6) . . ?
C5 C4 C7 122.2(6) . . ?
C4 C5 C6 122.3(6) . . ?
C1 C6 P2 113.6(5) . . ?
C5 C6 P2 126.9(5) . . ?
C5 C6 C1 119.6(6) . . ?
C9 C8 P2 113.6(5) . . ?
C9 C8 C10 110.9(6) . . ?
C10 C8 P2 109.5(5) . . ?
C12 C11 P2 112.9(5) . . ?
C13 C11 P2 111.1(4) . . ?
C13 C11 C12 110.3(6) . . ?
C15 C14 N1 122.9(6) . . ?
C19 C14 N1 119.3(6) . . ?
C19 C14 C15 117.7(6) . . ?
C16 C15 C14 120.4(6) . . ?
C17 C16 C15 122.3(6) . . ?
C16 C17 C18 117.1(6) . . ?
C16 C17 C20 121.5(6) . . ?
C18 C17 C20 121.4(6) . . ?
C19 C18 C17 121.7(6) . . ?
C14 C19 P1 113.4(5) . . ?
C18 C19 P1 125.8(5) . . ?
C18 C19 C14 120.7(6) . . ?
C22 C21 P1 113.1(5) . . ?
C23 C21 P1 109.5(5) . . ?
C23 C21 C22 110.0(7) . . ?
C25 C24 P1 110.9(5) . . ?
C26 C24 P1 112.9(5) . . ?
C26 C24 C25 110.1(6) . . ?
C27 O1 C30 104.9(7) . . ?
O1 C27 C28 109.3(7) . . ?
C27 C28 C29 104.1(7) . . ?
C30 C29 C28 102.0(7) . . ?
O1 C30 C29 106.2(7) . . ?
C31 O2 C34 109.3(5) . . ?
O2 C31 C32 108.3(5) . . ?
C31 C32 C33 104.7(5) . . ?
C32 C33 C34 103.1(6) . . ?
O2 C34 C33 105.8(6) . . ?
C38 O3 C35 105.2(6) . . ?
O3 C38 C37 104.9(6) . . ?
C36 C37 C38 106.4(7) . . ?
C35 C36 C37 110.1(6) . . ?
C36 C35 O3 107.6(6) . . ?

_shelx_res_file                  
;
TITL ss493_v1_a.res in P-1
    9833.res
    created by SHELXL-2018/3 at 13:50:27 on 08-May-2023
REM Old TITL ss493_v1 in P-1
REM SHELXT solution in P-1
REM R1 0.120, Rweak 0.011, Alpha 0.254, Orientation as input
REM Formula found by SHELXT: C39 N P2 Nb Te2
CELL 0.71073 11.5337 13.6583 14.3715 64.384 77.963 88.962
ZERR 2 0.0002 0.0003 0.0003 0.002 0.002 0.002
LATT 1
SFAC C H N O P Ta Te
UNIT 72 120 2 5 4 2 4
DFIX 1.44 0.01 O2 C31 O2 C34 C36 C37 C36 C35
DFIX 1.53 0.01 C31 C32 C32 C33 C33 C34 C37 C38 C38 O3 O3 C35
DFIX 2.37 0.01 O2 C32 O2 C33 C31 C33 C31 C34 C32 C34 C36 C38 C36 O3 C37 O3 =
 C37 C35 C38 C35
SIMU 0.02 0.04 2 O3 > C35

L.S. 8
PLAN  17
TEMP -173
MORE -1
fmap 2
acta
REM <olex2.extras>
REM <HklSrc "%.\\9833.hkl">
REM </olex2.extras>

WGHT    0.081700   11.096399
FVAR       0.28698
TE1   7    0.787062    0.634590   -0.000287    11.00000    0.04551    0.03479 =
         0.02102   -0.01077    0.00243    0.00105
TE2   7    0.795620    0.601516    0.303085    11.00000    0.04291    0.04253 =
         0.03415   -0.02220   -0.01314    0.00391
TA1   6    0.674932    0.570595    0.189460    11.00000    0.02765    0.02017 =
         0.01319   -0.00798   -0.00162   -0.00020
P1    5    0.685640    0.364158    0.241803    11.00000    0.02853    0.02143 =
         0.01443   -0.00809   -0.00333    0.00196
P2    5    0.539157    0.725602    0.181455    11.00000    0.03111    0.01980 =
         0.01287   -0.00737   -0.00308    0.00089
N1    3    0.496150    0.499268    0.247852    11.00000    0.02802    0.02184 =
         0.01434   -0.00832   -0.00412    0.00072
C1    1    0.399553    0.556090    0.207350    11.00000    0.03162    0.02237 =
         0.00996   -0.00696   -0.00024    0.00126
C2    1    0.301738    0.504682    0.198812    11.00000    0.03165    0.02981 =
         0.01683   -0.00831   -0.00516    0.00081
AFIX  43
H2    2    0.295763    0.427837    0.223556    11.00000   -1.20000
AFIX   0
C3    1    0.212785    0.565447    0.154191    11.00000    0.03250    0.03528 =
         0.01992   -0.01512   -0.00522    0.00026
AFIX  43
H3    2    0.147371    0.528922    0.148268    11.00000   -1.20000
AFIX   0
C4    1    0.216534    0.678303    0.117856    11.00000    0.02936    0.03359 =
         0.01409   -0.00998   -0.00201    0.00337
C5    1    0.314062    0.728569    0.125923    11.00000    0.03366    0.02305 =
         0.01393   -0.00584   -0.00236    0.00258
AFIX  43
H5    2    0.318954    0.805394    0.101391    11.00000   -1.20000
AFIX   0
C6    1    0.406317    0.670296    0.169067    11.00000    0.03111    0.02426 =
         0.01249   -0.01073   -0.00434    0.00082
C7    1    0.116974    0.741232    0.071828    11.00000    0.03816    0.03990 =
         0.02925   -0.01674   -0.01192    0.00801
AFIX 137
H7A   2    0.107513    0.727928    0.011956    11.00000   -1.50000
H7B   2    0.136102    0.819243    0.047495    11.00000   -1.50000
H7C   2    0.042753    0.717328    0.126191    11.00000   -1.50000
AFIX   0
C8    1    0.572559    0.866249    0.074993    11.00000    0.03694    0.02324 =
         0.01464   -0.00820   -0.00701    0.00188
AFIX  13
H8    2    0.501954    0.907645    0.083619    11.00000   -1.20000
AFIX   0
C9    1    0.594431    0.872852   -0.035469    11.00000    0.04897    0.02923 =
         0.01196   -0.00844    0.00014    0.00308
AFIX 137
H9A   2    0.663017    0.832478   -0.046188    11.00000   -1.50000
H9B   2    0.610474    0.949275   -0.087911    11.00000   -1.50000
H9C   2    0.523930    0.841066   -0.043658    11.00000   -1.50000
AFIX   0
C10   1    0.678174    0.920661    0.088604    11.00000    0.07356    0.03056 =
         0.02653   -0.00633   -0.00864   -0.01892
AFIX 137
H10A  2    0.655372    0.930656    0.153361    11.00000   -1.50000
H10B  2    0.702055    0.991729    0.027549    11.00000   -1.50000
H10C  2    0.744867    0.874516    0.093636    11.00000   -1.50000
AFIX   0
C11   1    0.496106    0.742274    0.305631    11.00000    0.03832    0.02581 =
         0.01587   -0.01314   -0.00372    0.00318
AFIX  13
H11   2    0.569659    0.768261    0.317613    11.00000   -1.20000
AFIX   0
C12   1    0.405358    0.827721    0.299165    11.00000    0.05721    0.03639 =
         0.02017   -0.01706   -0.01300    0.01906
AFIX 137
H12A  2    0.438788    0.898283    0.240825    11.00000   -1.50000
H12B  2    0.387272    0.834295    0.365851    11.00000   -1.50000
H12C  2    0.332229    0.804993    0.286703    11.00000   -1.50000
AFIX   0
C13   1    0.448970    0.633021    0.401100    11.00000    0.04212    0.02853 =
         0.01460   -0.01144    0.00081   -0.00056
AFIX 137
H13A  2    0.374603    0.606857    0.393410    11.00000   -1.50000
H13B  2    0.434252    0.642743    0.466137    11.00000   -1.50000
H13C  2    0.507940    0.579659    0.404748    11.00000   -1.50000
AFIX   0
C14   1    0.467681    0.393751    0.333186    11.00000    0.03085    0.02059 =
         0.01459   -0.00928   -0.00654    0.00078
C15   1    0.363051    0.365671    0.412790    11.00000    0.03342    0.02594 =
         0.01445   -0.00814   -0.00037   -0.00202
AFIX  43
H15   2    0.306952    0.418164    0.409748    11.00000   -1.20000
AFIX   0
C16   1    0.341044    0.261310    0.496176    11.00000    0.03480    0.02564 =
         0.01531   -0.00966    0.00117   -0.00450
AFIX  43
H16   2    0.269522    0.244194    0.548907    11.00000   -1.20000
AFIX   0
C17   1    0.419941    0.181520    0.504884    11.00000    0.04100    0.02511 =
         0.01391   -0.00939   -0.00543   -0.00340
C18   1    0.525561    0.210669    0.427154    11.00000    0.03289    0.02124 =
         0.01775   -0.00937   -0.00745   -0.00017
AFIX  43
H18   2    0.582435    0.158475    0.432008    11.00000   -1.20000
AFIX   0
C19   1    0.549503    0.314446    0.342679    11.00000    0.02733    0.02405 =
         0.01674   -0.01066   -0.00324   -0.00307
C20   1    0.393320    0.068862    0.594042    11.00000    0.04708    0.02335 =
         0.01683   -0.00703   -0.00567   -0.00362
AFIX 137
H20A  2    0.343143    0.025158    0.576384    11.00000   -1.50000
H20B  2    0.351520    0.073037    0.658833    11.00000   -1.50000
H20C  2    0.467914    0.034819    0.605133    11.00000   -1.50000
AFIX   0
C21   1    0.806290    0.286402    0.297438    11.00000    0.03199    0.03135 =
         0.02115   -0.00996   -0.00466    0.00506
AFIX  13
H21   2    0.787711    0.208277    0.315151    11.00000   -1.20000
AFIX   0
C22   1    0.820217    0.292439    0.398874    11.00000    0.04214    0.03550 =
         0.03180   -0.01816   -0.01715    0.00695
AFIX 137
H22A  2    0.825995    0.368839    0.386297    11.00000   -1.50000
H22B  2    0.892531    0.258957    0.418938    11.00000   -1.50000
H22C  2    0.751009    0.253373    0.456098    11.00000   -1.50000
AFIX   0
C23   1    0.922988    0.326728    0.214294    11.00000    0.03351    0.08050 =
         0.03170   -0.01180   -0.00145    0.01180
AFIX 137
H23A  2    0.914483    0.319231    0.151187    11.00000   -1.50000
H23B  2    0.986667    0.283358    0.243066    11.00000   -1.50000
H23C  2    0.942740    0.403484    0.195245    11.00000   -1.50000
AFIX   0
C24   1    0.667651    0.321538    0.139041    11.00000    0.03492    0.02652 =
         0.01750   -0.01279   -0.00413    0.00115
AFIX  13
H24   2    0.738977    0.353365    0.079197    11.00000   -1.20000
AFIX   0
C25   1    0.558069    0.367052    0.095463    11.00000    0.03876    0.02969 =
         0.02292   -0.01642   -0.00737    0.00442
AFIX 137
H25A  2    0.553075    0.347221    0.038442    11.00000   -1.50000
H25B  2    0.564558    0.446572    0.067776    11.00000   -1.50000
H25C  2    0.486387    0.336514    0.152259    11.00000   -1.50000
AFIX   0
C26   1    0.661435    0.198635    0.178096    11.00000    0.05027    0.02651 =
         0.01931   -0.01221   -0.00771    0.00620
AFIX 137
H26A  2    0.594622    0.164709    0.239325    11.00000   -1.50000
H26B  2    0.735728    0.171279    0.198735    11.00000   -1.50000
H26C  2    0.649946    0.180684    0.121404    11.00000   -1.50000
AFIX   0

O1    4    0.278189   -0.007081    0.424848    11.00000    0.06730    0.04081 =
         0.03892   -0.01577   -0.01057    0.00700
C27   1    0.164443    0.015462    0.465321    11.00000    0.04125    0.07638 =
         0.03141    0.00365   -0.00054    0.00176
AFIX  23
H27A  2    0.158473    0.005115    0.538774    11.00000   -1.20000
H27B  2    0.103315   -0.035198    0.466386    11.00000   -1.20000
AFIX   0
C28   1    0.143298    0.131319    0.396739    11.00000    0.05061    0.05974 =
         0.04710   -0.02786   -0.00683    0.01126
AFIX  23
H28A  2    0.133236    0.175132    0.437208    11.00000   -1.20000
H28B  2    0.071676    0.133921    0.368165    11.00000   -1.20000
AFIX   0
C29   1    0.254661    0.172714    0.308288    11.00000    0.06720    0.03872 =
         0.02554   -0.01190   -0.01025    0.00000
AFIX  23
H29A  2    0.234964    0.215944    0.238683    11.00000   -1.20000
H29B  2    0.310418    0.217528    0.320915    11.00000   -1.20000
AFIX   0
C30   1    0.305322    0.068259    0.314855    11.00000    0.05968    0.04281 =
         0.03833   -0.01806   -0.00606   -0.00084
AFIX  23
H30A  2    0.268787    0.040136    0.273745    11.00000   -1.20000
H30B  2    0.392429    0.080149    0.286400    11.00000   -1.20000
AFIX   0

O2    4    1.143423    0.951532    0.170972    11.00000    0.08168    0.10106 =
         0.08096   -0.04296   -0.00080    0.00290
C31   1    1.084634    0.863833    0.267434    11.00000    0.07096    0.06674 =
         0.08595   -0.04150    0.00368   -0.00591
AFIX  23
H31A  2    1.124660    0.855244    0.324816    11.00000   -1.20000
H31B  2    1.087165    0.795120    0.259821    11.00000   -1.20000
AFIX   0
C32   1    0.957920    0.888443    0.293871    11.00000    0.08256    0.09212 =
         0.11635   -0.01968    0.03743   -0.00802
AFIX  23
H32A  2    0.933569    0.873352    0.369364    11.00000   -1.20000
H32B  2    0.903677    0.844192    0.279198    11.00000   -1.20000
AFIX   0
C33   1    0.956366    1.008471    0.222909    11.00000    0.06215    0.07772 =
         0.23743   -0.05993    0.02992    0.01022
AFIX  23
H33A  2    0.969617    1.053356    0.259021    11.00000   -1.20000
H33B  2    0.879951    1.024449    0.200387    11.00000   -1.20000
AFIX   0
C34   1    1.058614    1.028808    0.129417    11.00000    0.11876    0.15012 =
         0.10503   -0.03250   -0.03048    0.06922
AFIX  23
H34A  2    1.030453    1.017231    0.074125    11.00000   -1.20000
H34B  2    1.095113    1.104359    0.098251    11.00000   -1.20000
AFIX   0

PART -1
O3    4    1.037475    0.634666    0.459999    10.50000    0.12373    0.07824 =
         0.06215   -0.02976   -0.00743   -0.02139
C38   1    0.949292    0.563038    0.559357    10.50000    0.06297    0.08382 =
         0.06741   -0.03471   -0.02179   -0.00193
AFIX  23
H38A  2    0.873595    0.597618    0.564853    10.50000   -1.20000
H38B  2    0.981039    0.548415    0.622633    10.50000   -1.20000
AFIX   0
C37   1    0.930716    0.458623    0.549386    10.50000    0.05051    0.09183 =
         0.06844   -0.02412   -0.01792    0.01015
AFIX  23
H37A  2    0.921304    0.394732    0.619153    10.50000   -1.20000
H37B  2    0.858595    0.459471    0.521945    10.50000   -1.20000
AFIX   0
C36   1    1.035062    0.453658    0.476559    10.50000    0.06063    0.08551 =
         0.04291   -0.02950   -0.02502   -0.00531
AFIX  23
H36A  2    1.084708    0.397469    0.515868    10.50000   -1.20000
H36B  2    1.010931    0.432969    0.424856    10.50000   -1.20000
AFIX   0
C35   1    1.102879    0.557705    0.421555    10.50000    0.07979    0.07957 =
         0.05281   -0.02561   -0.00017    0.00063
AFIX  23
H35A  2    1.110987    0.585597    0.344253    10.50000   -1.20000
H35B  2    1.183442    0.550767    0.436417    10.50000   -1.20000
AFIX   0
HKLF 4


REM  ss493_v1_a.res in P-1
REM wR2 = 0.1396, GooF = S = 1.053, Restrained GooF = 1.055 for all data
REM R1 = 0.0485 for 7742 Fo > 4sig(Fo) and 0.0575 for all 9059 data
REM 434 parameters refined using 50 restraints

END

WGHT      0.0817     11.0914

REM Highest difference peak  3.419,  deepest hole -2.576,  1-sigma level  0.216
Q1    1   0.6029  0.5547  0.2103  11.00000  0.05    3.42
Q2    1   0.7430  0.5767  0.1776  11.00000  0.05    3.31
Q3    1   0.6885  0.5088  0.2204  11.00000  0.05    2.70
Q4    1   0.6676  0.6331  0.1589  11.00000  0.05    2.48
Q5    1   0.7190  0.5386  0.2017  11.00000  0.05    2.33
Q6    1   0.6549  0.6111  0.0564  11.00000  0.05    1.90
Q7    1   0.6906  0.5217  0.3319  11.00000  0.05    1.60
Q8    1   0.9824  0.9837  0.3133  11.00000  0.05    1.33
Q9    1   0.8734  0.6630 -0.0313  11.00000  0.05    1.32
Q10   1   0.8860  0.6394  0.2720  11.00000  0.05    1.30
Q11   1   0.8023  0.5527  0.0433  11.00000  0.05    1.28
Q12   1   0.7049  0.6118  0.3234  11.00000  0.05    1.26
Q13   1   0.7951  0.7206 -0.0416  11.00000  0.05    1.19
Q14   1   0.8116  0.5204  0.3421  11.00000  0.05    1.18
Q15   1   0.8070  0.6913  0.2556  11.00000  0.05    1.03
Q16   1   0.6766  0.4244  0.2230  11.00000  0.05    0.99
Q17   1   1.0351  0.8853  0.3312  11.00000  0.05    0.97
;
_shelx_res_checksum              82752
_olex2_submission_special_instructions 'No special instructions were received'
_oxdiff_exptl_absorpt_empirical_details 
;
Empirical correction (ABSPACK) includes:
- Absorption correction using spherical harmonics
- Frame scaling
;
_oxdiff_exptl_absorpt_empirical_full_max 1.456
_oxdiff_exptl_absorpt_empirical_full_min 0.621

# start Validation Reply Form
_vrf_PLAT971_9833_complex3       
;
PROBLEM: Check Calcd Resid. Dens.  0.79Ang From Ta1             3.38 eA-3  
RESPONSE: Residual density due to heavy atom. No reliable disorder could 
be modeled.
;
_vrf_PLAT972_9833_complex3       
;
PROBLEM: Check Calcd Resid. Dens.  0.94Ang From Ta1            -2.64 eA-3  
RESPONSE: Residual density due to heavy atom. No reliable disorder could 
be modeled.
;
# end Validation Reply Form
